# Supplementary material for: The importance of an ecologically valid method in the evaluation of toddler interaction with coloured liquid laundry detergent capsules
Source: PLoS One. 2018 Jul 2;13(7):e0199976. doi: 10.1371/journal.pone.0199976 (PMC6028113; doi:10.1371/journal.pone.0199976)
Supplement: S1 Fig — (XLSX) [file pone.0199976.s001.xlsx]

## Sheet: Full data
Panelist	Alter	Gender	Sequence	*Colour of Capsule in circle	Order	% noticed - Total	Av. Total fixation duration
218	1 - 1,5 y.o.	Girl	DFBEAC	A	5	1	1.18			*Colour of Capsule in circle
231	1 - 1,5 y.o.	Girl	DFBEAC	A	5	1	0.68			A= Green
240	1 - 1,5 y.o.	Boy	DFBEAC	A	5	0	0			B= Blue
259	1 - 1,5 y.o.	Boy	DFBEAC	A	5	1	0.47			C= White
263	1 - 1,5 y.o.	Girl	DFBEAC	A	5	0	0			D= Purple
205	1 - 1,5 y.o.	Girl	FEDCBA	A	6	0	0			E= High Contrast
211	1 - 1,5 y.o.	Boy	FEDCBA	A	6	0	0			F= Low Contrast
213	1 - 1,5 y.o.	Boy	FEDCBA	A	6	1	0.63
233	1 - 1,5 y.o.	Girl	FEDCBA	A	6	1	0.72
267	1 - 1,5 y.o.	Boy	FEDCBA	A	6	1	2.17
273	1 - 1,5 y.o.	Girl	FEDCBA	A	6	0	0
324	1 - 1,5 y.o.	Girl	FEDCBA	A	6	1	0.95
212	1 - 1,5 y.o.	Boy	BDAFCE	A	3	0	0
215	1 - 1,5 y.o.	Boy	BDAFCE	A	3	0	0
222	1 - 1,5 y.o.	Girl	BDAFCE	A	3	1	0.31
238	1 - 1,5 y.o.	Girl	BDAFCE	A	3	1	0.63
289	1 - 1,5 y.o.	Girl	BDAFCE	A	3	1	1.52
302	1 - 1,5 y.o.	Girl	BDAFCE	A	3	0	0
317	1 - 1,5 y.o.	Boy	BDAFCE	A	3	1	0.74
322	1 - 1,5 y.o.	Boy	BDAFCE	A	3	1	0.18
224	1 - 1,5 y.o.	Boy	ECFADB	A	4	0	0
228	1 - 1,5 y.o.	Girl	ECFADB	A	4	1	0.83
242	1 - 1,5 y.o.	Girl	ECFADB	A	4	1	0.34
285	1 - 1,5 y.o.	Boy	ECFADB	A	4	1	1.34
292	1 - 1,5 y.o.	Girl	ECFADB	A	4	1	0.92
295	1 - 1,5 y.o.	Boy	ECFADB	A	4	0	0
305	1 - 1,5 y.o.	Girl	ECFADB	A	4	1	1.16
229	1 - 1,5 y.o.	Girl	ABCDEF	A	1	1	1.38
234	1 - 1,5 y.o.	Boy	ABCDEF	A	1	1	1.23
252	1 - 1,5 y.o.	Girl	ABCDEF	A	1	1	0.88
255	1 - 1,5 y.o.	Boy	ABCDEF	A	1	1	0.61
278	1 - 1,5 y.o.	Girl	ABCDEF	A	1	1	0.24
284	1 - 1,5 y.o.	Boy	ABCDEF	A	1	0	0
310	1 - 1,5 y.o.	Girl	ABCDEF	A	1	0	0
323	1 - 1,5 y.o.	Boy	ABCDEF	A	1	0	0
230	1 - 1,5 y.o.	Girl	CAEBFD	A	2	0	0
248	1 - 1,5 y.o.	Girl	CAEBFD	A	2	0	0
257	1 - 1,5 y.o.	Boy	CAEBFD	A	2	1	0.72
277	1 - 1,5 y.o.	Girl	CAEBFD	A	2	0	0
283	1 - 1,5 y.o.	Boy	CAEBFD	A	2	0	0
297	1 - 1,5 y.o.	Girl	CAEBFD	A	2	1	0.59
204	1,5 - 2 y.o.	Boy	DFBEAC	A	5	0	0
216	1,5 - 2 y.o.	Boy	DFBEAC	A	5	0	0
219	1,5 - 2 y.o.	Girl	DFBEAC	A	5	1	0.68
235	1,5 - 2 y.o.	Girl	DFBEAC	A	5	0	0
275	1,5 - 2 y.o.	Girl	DFBEAC	A	5	1	0.29
320	1,5 - 2 y.o.	Boy	DFBEAC	A	5	0	0
329	1,5 - 2 y.o.	Girl	DFBEAC	A	5	1	0.58
206	1,5 - 2 y.o.	Girl	FEDCBA	A	6	0	0
243	1,5 - 2 y.o.	Girl	FEDCBA	A	6	0	0
261	1,5 - 2 y.o.	Boy	FEDCBA	A	6	0	0
315	1,5 - 2 y.o.	Boy	FEDCBA	A	6	1	0.2
321	1,5 - 2 y.o.	Girl	FEDCBA	A	6	1	0.49
217	1,5 - 2 y.o.	Girl	BDAFCE	A	3	1	0.03
220	1,5 - 2 y.o.	Boy	BDAFCE	A	3	1	0.18
274	1,5 - 2 y.o.	Boy	BDAFCE	A	3	0	0
301	1,5 - 2 y.o.	Girl	BDAFCE	A	3	0	0
330	1,5 - 2 y.o.	Girl	BDAFCE	A	3	1	0.68
335	1,5 - 2 y.o.	Girl	BDAFCE	A	3	0	0
221	1,5 - 2 y.o.	Girl	ECFADB	A	4	0	0
298	1,5 - 2 y.o.	Girl	ECFADB	A	4	1	0.04
334	1,5 - 2 y.o.	Boy	ECFADB	A	4	0	0
225	1,5 - 2 y.o.	Girl	ABCDEF	A	1	0	0
247	1,5 - 2 y.o.	Boy	ABCDEF	A	1	1	0.47
268	1,5 - 2 y.o.	Girl	ABCDEF	A	1	1	1.11
280	1,5 - 2 y.o.	Boy	ABCDEF	A	1	1	1.32
299	1,5 - 2 y.o.	Girl	ABCDEF	A	1	0	0
309	1,5 - 2 y.o.	Boy	ABCDEF	A	1	1	1.12
331	1,5 - 2 y.o.	Girl	ABCDEF	A	1	1	0.87
254	1,5 - 2 y.o.	Boy	CAEBFD	A	2	1	1.54
269	1,5 - 2 y.o.	Girl	CAEBFD	A	2	1	0.88
281	1,5 - 2 y.o.	Boy	CAEBFD	A	2	1	1.61
314	1,5 - 2 y.o.	Boy	CAEBFD	A	2	1	0.55
333	1,5 - 2 y.o.	Girl	CAEBFD	A	2	1	0.63
239	2 - 2,5 y.o.	Boy	DFBEAC	A	5	1	0.66
258	2 - 2,5 y.o.	Girl	DFBEAC	A	5	1	0.29
316	2 - 2,5 y.o.	Boy	DFBEAC	A	5	1	0.75
207	2 - 2,5 y.o.	Girl	FEDCBA	A	6	1	0.17
223	2 - 2,5 y.o.	Girl	BDAFCE	A	3	0	0
253	2 - 2,5 y.o.	Boy	BDAFCE	A	3	1	0.43
276	2 - 2,5 y.o.	Girl	BDAFCE	A	3	1	0.81
307	2 - 2,5 y.o.	Boy	BDAFCE	A	3	0	0
244	2 - 2,5 y.o.	Girl	ECFADB	A	4	1	1.26
270	2 - 2,5 y.o.	Boy	ECFADB	A	4	0	0
287	2 - 2,5 y.o.	Girl	ECFADB	A	4	0	0
288	2 - 2,5 y.o.	Boy	ECFADB	A	4	1	1.37
296	2 - 2,5 y.o.	Boy	ECFADB	A	4	1	0.51
332	2 - 2,5 y.o.	Girl	ECFADB	A	4	1	0.57
279	2 - 2,5 y.o.	Boy	ABCDEF	A	1	1	0.88
313	2 - 2,5 y.o.	Girl	ABCDEF	A	1	1	0.46
318	2 - 2,5 y.o.	Boy	ABCDEF	A	1	1	0.61
256	2 - 2,5 y.o.	Girl	CAEBFD	A	2	1	0.31
290	2 - 2,5 y.o.	Boy	CAEBFD	A	2	1	0.02
293	2 - 2,5 y.o.	Girl	CAEBFD	A	2	0	0
201	2,5 - 3 y.o.	Boy	DFBEAC	A	5	1	1.35
210	2,5 - 3 y.o.	Girl	DFBEAC	A	5	0	0
265	2,5 - 3 y.o.	Girl	DFBEAC	A	5	0	0
208	2,5 - 3 y.o.	Boy	FEDCBA	A	6	1	0.58
266	2,5 - 3 y.o.	Girl	FEDCBA	A	6	0	0
325	2,5 - 3 y.o.	Boy	FEDCBA	A	6	1	1.72
272	2,5 - 3 y.o.	Boy	BDAFCE	A	3	1	0.2
286	2,5 - 3 y.o.	Girl	BDAFCE	A	3	0	0
241	2,5 - 3 y.o.	Girl	ECFADB	A	4	0	0
260	2,5 - 3 y.o.	Boy	ECFADB	A	4	1	0.49
294	2,5 - 3 y.o.	Girl	ECFADB	A	4	1	0.06
251	2,5 - 3 y.o.	Girl	ABCDEF	A	1	1	0.31
264	2,5 - 3 y.o.	Boy	ABCDEF	A	1	1	0.68
328	2,5 - 3 y.o.	Girl	ABCDEF	A	1	0	0
262	2,5 - 3 y.o.	Girl	CAEBFD	A	2	0	0
303	2,5 - 3 y.o.	Boy	CAEBFD	A	2	1	0.22
312	2,5 - 3 y.o.	Boy	CAEBFD	A	2	1	0.27
218	1 - 1,5 y.o.	Girl	DFBEAC	B	3	0	0
231	1 - 1,5 y.o.	Girl	DFBEAC	B	3	0	0
240	1 - 1,5 y.o.	Boy	DFBEAC	B	3	0	0
259	1 - 1,5 y.o.	Boy	DFBEAC	B	3	0	0
263	1 - 1,5 y.o.	Girl	DFBEAC	B	3	1	0.28
205	1 - 1,5 y.o.	Girl	FEDCBA	B	5	0	0
211	1 - 1,5 y.o.	Boy	FEDCBA	B	5	0	0
213	1 - 1,5 y.o.	Boy	FEDCBA	B	5	1	0.43
233	1 - 1,5 y.o.	Girl	FEDCBA	B	5	1	1.02
267	1 - 1,5 y.o.	Boy	FEDCBA	B	5	1	0.63
273	1 - 1,5 y.o.	Girl	FEDCBA	B	5	0	0
324	1 - 1,5 y.o.	Girl	FEDCBA	B	5	1	0.42
212	1 - 1,5 y.o.	Boy	BDAFCE	B	1	1	1.96
215	1 - 1,5 y.o.	Boy	BDAFCE	B	1	1	1.97
222	1 - 1,5 y.o.	Girl	BDAFCE	B	1	1	0.61
238	1 - 1,5 y.o.	Girl	BDAFCE	B	1	1	0.62
289	1 - 1,5 y.o.	Girl	BDAFCE	B	1	0	0
302	1 - 1,5 y.o.	Girl	BDAFCE	B	1	1	1.19
317	1 - 1,5 y.o.	Boy	BDAFCE	B	1	1	0.57
322	1 - 1,5 y.o.	Boy	BDAFCE	B	1	0	0
224	1 - 1,5 y.o.	Boy	ECFADB	B	6	1	0.6
228	1 - 1,5 y.o.	Girl	ECFADB	B	6	0	0
242	1 - 1,5 y.o.	Girl	ECFADB	B	6	0	0
285	1 - 1,5 y.o.	Boy	ECFADB	B	6	0	0
292	1 - 1,5 y.o.	Girl	ECFADB	B	6	1	0.28
295	1 - 1,5 y.o.	Boy	ECFADB	B	6	0	0
305	1 - 1,5 y.o.	Girl	ECFADB	B	6	1	0.51
229	1 - 1,5 y.o.	Girl	ABCDEF	B	2	0	0
234	1 - 1,5 y.o.	Boy	ABCDEF	B	2	0	0
252	1 - 1,5 y.o.	Girl	ABCDEF	B	2	1	0.71
255	1 - 1,5 y.o.	Boy	ABCDEF	B	2	1	0.77
278	1 - 1,5 y.o.	Girl	ABCDEF	B	2	1	0.32
284	1 - 1,5 y.o.	Boy	ABCDEF	B	2	0	0
310	1 - 1,5 y.o.	Girl	ABCDEF	B	2	1	0.37
323	1 - 1,5 y.o.	Boy	ABCDEF	B	2	0	0
230	1 - 1,5 y.o.	Girl	CAEBFD	B	4	1	0.25
248	1 - 1,5 y.o.	Girl	CAEBFD	B	4	1	0.22
257	1 - 1,5 y.o.	Boy	CAEBFD	B	4	0	0
277	1 - 1,5 y.o.	Girl	CAEBFD	B	4	1	0.46
283	1 - 1,5 y.o.	Boy	CAEBFD	B	4	1	1.76
297	1 - 1,5 y.o.	Girl	CAEBFD	B	4	1	0.32
204	1,5 - 2 y.o.	Boy	DFBEAC	B	3	0	0
216	1,5 - 2 y.o.	Boy	DFBEAC	B	3	0	0
219	1,5 - 2 y.o.	Girl	DFBEAC	B	3	1	0.48
235	1,5 - 2 y.o.	Girl	DFBEAC	B	3	1	0.35
275	1,5 - 2 y.o.	Girl	DFBEAC	B	3	0	0
320	1,5 - 2 y.o.	Boy	DFBEAC	B	3	1	0.18
329	1,5 - 2 y.o.	Girl	DFBEAC	B	3	0	0
206	1,5 - 2 y.o.	Girl	FEDCBA	B	5	1	1.26
243	1,5 - 2 y.o.	Girl	FEDCBA	B	5	0	0
261	1,5 - 2 y.o.	Boy	FEDCBA	B	5	0	0
315	1,5 - 2 y.o.	Boy	FEDCBA	B	5	0	0
321	1,5 - 2 y.o.	Girl	FEDCBA	B	5	1	0.22
217	1,5 - 2 y.o.	Girl	BDAFCE	B	1	0	0
220	1,5 - 2 y.o.	Boy	BDAFCE	B	1	1	0.33
274	1,5 - 2 y.o.	Boy	BDAFCE	B	1	0	0
301	1,5 - 2 y.o.	Girl	BDAFCE	B	1	0	0
330	1,5 - 2 y.o.	Girl	BDAFCE	B	1	1	1.77
335	1,5 - 2 y.o.	Girl	BDAFCE	B	1	1	0.8
221	1,5 - 2 y.o.	Girl	ECFADB	B	6	0	0
298	1,5 - 2 y.o.	Girl	ECFADB	B	6	1	0.37
334	1,5 - 2 y.o.	Boy	ECFADB	B	6	0	0
225	1,5 - 2 y.o.	Girl	ABCDEF	B	2	0	0
247	1,5 - 2 y.o.	Boy	ABCDEF	B	2	1	0.3
268	1,5 - 2 y.o.	Girl	ABCDEF	B	2	1	0.7
280	1,5 - 2 y.o.	Boy	ABCDEF	B	2	1	0.81
299	1,5 - 2 y.o.	Girl	ABCDEF	B	2	1	0.44
309	1,5 - 2 y.o.	Boy	ABCDEF	B	2	1	0.03
331	1,5 - 2 y.o.	Girl	ABCDEF	B	2	0	0
254	1,5 - 2 y.o.	Boy	CAEBFD	B	4	0	0
269	1,5 - 2 y.o.	Girl	CAEBFD	B	4	0	0
281	1,5 - 2 y.o.	Boy	CAEBFD	B	4	0	0
314	1,5 - 2 y.o.	Boy	CAEBFD	B	4	1	0.42
333	1,5 - 2 y.o.	Girl	CAEBFD	B	4	1	0.26
239	2 - 2,5 y.o.	Boy	DFBEAC	B	3	0	0
258	2 - 2,5 y.o.	Girl	DFBEAC	B	3	0	0
316	2 - 2,5 y.o.	Boy	DFBEAC	B	3	0	0
207	2 - 2,5 y.o.	Girl	FEDCBA	B	5	1	0.26
223	2 - 2,5 y.o.	Girl	BDAFCE	B	1	0	0
253	2 - 2,5 y.o.	Boy	BDAFCE	B	1	1	0.34
276	2 - 2,5 y.o.	Girl	BDAFCE	B	1	0	0
307	2 - 2,5 y.o.	Boy	BDAFCE	B	1	0	0
244	2 - 2,5 y.o.	Girl	ECFADB	B	6	1	0.12
270	2 - 2,5 y.o.	Boy	ECFADB	B	6	0	0
287	2 - 2,5 y.o.	Girl	ECFADB	B	6	0	0
288	2 - 2,5 y.o.	Boy	ECFADB	B	6	1	0.16
296	2 - 2,5 y.o.	Boy	ECFADB	B	6	0	0
332	2 - 2,5 y.o.	Girl	ECFADB	B	6	1	0.45
279	2 - 2,5 y.o.	Boy	ABCDEF	B	2	1	0.41
313	2 - 2,5 y.o.	Girl	ABCDEF	B	2	1	0.41
318	2 - 2,5 y.o.	Boy	ABCDEF	B	2	0	0
256	2 - 2,5 y.o.	Girl	CAEBFD	B	4	0	0
290	2 - 2,5 y.o.	Boy	CAEBFD	B	4	1	0.23
293	2 - 2,5 y.o.	Girl	CAEBFD	B	4	1	1.38
201	2,5 - 3 y.o.	Boy	DFBEAC	B	3	0	0
210	2,5 - 3 y.o.	Girl	DFBEAC	B	3	0	0
265	2,5 - 3 y.o.	Girl	DFBEAC	B	3	0	0
208	2,5 - 3 y.o.	Boy	FEDCBA	B	5	0	0
266	2,5 - 3 y.o.	Girl	FEDCBA	B	5	1	0.37
325	2,5 - 3 y.o.	Boy	FEDCBA	B	5	0	0
272	2,5 - 3 y.o.	Boy	BDAFCE	B	1	0	0
286	2,5 - 3 y.o.	Girl	BDAFCE	B	1	0	0
241	2,5 - 3 y.o.	Girl	ECFADB	B	6	0	0
260	2,5 - 3 y.o.	Boy	ECFADB	B	6	1	0.85
294	2,5 - 3 y.o.	Girl	ECFADB	B	6	1	0.42
251	2,5 - 3 y.o.	Girl	ABCDEF	B	2	1	0.41
264	2,5 - 3 y.o.	Boy	ABCDEF	B	2	0	0
328	2,5 - 3 y.o.	Girl	ABCDEF	B	2	0	0
262	2,5 - 3 y.o.	Girl	CAEBFD	B	4	1	0.41
303	2,5 - 3 y.o.	Boy	CAEBFD	B	4	0	0
312	2,5 - 3 y.o.	Boy	CAEBFD	B	4	0	0
218	1 - 1,5 y.o.	Girl	DFBEAC	C	6	1	0.57
231	1 - 1,5 y.o.	Girl	DFBEAC	C	6	0	0
240	1 - 1,5 y.o.	Boy	DFBEAC	C	6	1	0.46
259	1 - 1,5 y.o.	Boy	DFBEAC	C	6	0	0
263	1 - 1,5 y.o.	Girl	DFBEAC	C	6	0	0
205	1 - 1,5 y.o.	Girl	FEDCBA	C	4	1	0.23
211	1 - 1,5 y.o.	Boy	FEDCBA	C	4	0	0
213	1 - 1,5 y.o.	Boy	FEDCBA	C	4	0	0
233	1 - 1,5 y.o.	Girl	FEDCBA	C	4	1	0.26
267	1 - 1,5 y.o.	Boy	FEDCBA	C	4	0	0
273	1 - 1,5 y.o.	Girl	FEDCBA	C	4	0	0
324	1 - 1,5 y.o.	Girl	FEDCBA	C	4	1	0.48
212	1 - 1,5 y.o.	Boy	BDAFCE	C	5	0	0
215	1 - 1,5 y.o.	Boy	BDAFCE	C	5	0	0
222	1 - 1,5 y.o.	Girl	BDAFCE	C	5	0	0
238	1 - 1,5 y.o.	Girl	BDAFCE	C	5	0	0
289	1 - 1,5 y.o.	Girl	BDAFCE	C	5	0	0
302	1 - 1,5 y.o.	Girl	BDAFCE	C	5	0	0
317	1 - 1,5 y.o.	Boy	BDAFCE	C	5	0	0
322	1 - 1,5 y.o.	Boy	BDAFCE	C	5	0	0
224	1 - 1,5 y.o.	Boy	ECFADB	C	2	0	0
228	1 - 1,5 y.o.	Girl	ECFADB	C	2	0	0
242	1 - 1,5 y.o.	Girl	ECFADB	C	2	0	0
285	1 - 1,5 y.o.	Boy	ECFADB	C	2	0	0
292	1 - 1,5 y.o.	Girl	ECFADB	C	2	0	0
295	1 - 1,5 y.o.	Boy	ECFADB	C	2	1	0.13
305	1 - 1,5 y.o.	Girl	ECFADB	C	2	0	0
229	1 - 1,5 y.o.	Girl	ABCDEF	C	3	1	0.72
234	1 - 1,5 y.o.	Boy	ABCDEF	C	3	0	0
252	1 - 1,5 y.o.	Girl	ABCDEF	C	3	0	0
255	1 - 1,5 y.o.	Boy	ABCDEF	C	3	1	0.87
278	1 - 1,5 y.o.	Girl	ABCDEF	C	3	1	0.84
284	1 - 1,5 y.o.	Boy	ABCDEF	C	3	1	0.2
310	1 - 1,5 y.o.	Girl	ABCDEF	C	3	1	1.16
323	1 - 1,5 y.o.	Boy	ABCDEF	C	3	0	0
230	1 - 1,5 y.o.	Girl	CAEBFD	C	1	0	0
248	1 - 1,5 y.o.	Girl	CAEBFD	C	1	1	0.01
257	1 - 1,5 y.o.	Boy	CAEBFD	C	1	0	0
277	1 - 1,5 y.o.	Girl	CAEBFD	C	1	1	0
283	1 - 1,5 y.o.	Boy	CAEBFD	C	1	0	0
297	1 - 1,5 y.o.	Girl	CAEBFD	C	1	0	0
204	1,5 - 2 y.o.	Boy	DFBEAC	C	6	1	1.19
216	1,5 - 2 y.o.	Boy	DFBEAC	C	6	1	2.22
219	1,5 - 2 y.o.	Girl	DFBEAC	C	6	1	0.62
235	1,5 - 2 y.o.	Girl	DFBEAC	C	6	0	0
275	1,5 - 2 y.o.	Girl	DFBEAC	C	6	1	0.61
320	1,5 - 2 y.o.	Boy	DFBEAC	C	6	1	0.92
329	1,5 - 2 y.o.	Girl	DFBEAC	C	6	1	0.51
206	1,5 - 2 y.o.	Girl	FEDCBA	C	4	1	0.92
243	1,5 - 2 y.o.	Girl	FEDCBA	C	4	1	0.95
261	1,5 - 2 y.o.	Boy	FEDCBA	C	4	1	1.57
315	1,5 - 2 y.o.	Boy	FEDCBA	C	4	0	0
321	1,5 - 2 y.o.	Girl	FEDCBA	C	4	1	0.82
217	1,5 - 2 y.o.	Girl	BDAFCE	C	5	1	0.86
220	1,5 - 2 y.o.	Boy	BDAFCE	C	5	0	0
274	1,5 - 2 y.o.	Boy	BDAFCE	C	5	1	1.72
301	1,5 - 2 y.o.	Girl	BDAFCE	C	5	1	0.65
330	1,5 - 2 y.o.	Girl	BDAFCE	C	5	1	0.77
335	1,5 - 2 y.o.	Girl	BDAFCE	C	5	1	0.8
221	1,5 - 2 y.o.	Girl	ECFADB	C	2	1	0.82
298	1,5 - 2 y.o.	Girl	ECFADB	C	2	1	0.41
334	1,5 - 2 y.o.	Boy	ECFADB	C	2	1	0.9
225	1,5 - 2 y.o.	Girl	ABCDEF	C	3	1	0.79
247	1,5 - 2 y.o.	Boy	ABCDEF	C	3	1	0.62
268	1,5 - 2 y.o.	Girl	ABCDEF	C	3	0	0
280	1,5 - 2 y.o.	Boy	ABCDEF	C	3	0	0
299	1,5 - 2 y.o.	Girl	ABCDEF	C	3	1	1.39
309	1,5 - 2 y.o.	Boy	ABCDEF	C	3	1	1.52
331	1,5 - 2 y.o.	Girl	ABCDEF	C	3	0	0
254	1,5 - 2 y.o.	Boy	CAEBFD	C	1	1	0.37
269	1,5 - 2 y.o.	Girl	CAEBFD	C	1	0	0
281	1,5 - 2 y.o.	Boy	CAEBFD	C	1	1	0.74
314	1,5 - 2 y.o.	Boy	CAEBFD	C	1	1	0.65
333	1,5 - 2 y.o.	Girl	CAEBFD	C	1	1	0.82
239	2 - 2,5 y.o.	Boy	DFBEAC	C	6	1	0.42
258	2 - 2,5 y.o.	Girl	DFBEAC	C	6	1	0.55
316	2 - 2,5 y.o.	Boy	DFBEAC	C	6	1	0.57
207	2 - 2,5 y.o.	Girl	FEDCBA	C	4	1	0.63
223	2 - 2,5 y.o.	Girl	BDAFCE	C	5	1	0.75
253	2 - 2,5 y.o.	Boy	BDAFCE	C	5	1	0.54
276	2 - 2,5 y.o.	Girl	BDAFCE	C	5	0	0
307	2 - 2,5 y.o.	Boy	BDAFCE	C	5	1	0.88
244	2 - 2,5 y.o.	Girl	ECFADB	C	2	1	0.34
270	2 - 2,5 y.o.	Boy	ECFADB	C	2	1	1.07
287	2 - 2,5 y.o.	Girl	ECFADB	C	2	1	1.28
288	2 - 2,5 y.o.	Boy	ECFADB	C	2	0	0
296	2 - 2,5 y.o.	Boy	ECFADB	C	2	1	0.21
332	2 - 2,5 y.o.	Girl	ECFADB	C	2	1	0.67
279	2 - 2,5 y.o.	Boy	ABCDEF	C	3	1	0.46
313	2 - 2,5 y.o.	Girl	ABCDEF	C	3	1	0.62
318	2 - 2,5 y.o.	Boy	ABCDEF	C	3	0	0
256	2 - 2,5 y.o.	Girl	CAEBFD	C	1	1	0.89
290	2 - 2,5 y.o.	Boy	CAEBFD	C	1	1	0.82
293	2 - 2,5 y.o.	Girl	CAEBFD	C	1	0	0
201	2,5 - 3 y.o.	Boy	DFBEAC	C	6	1	0.65
210	2,5 - 3 y.o.	Girl	DFBEAC	C	6	1	1.32
265	2,5 - 3 y.o.	Girl	DFBEAC	C	6	1	0.38
208	2,5 - 3 y.o.	Boy	FEDCBA	C	4	1	1.13
266	2,5 - 3 y.o.	Girl	FEDCBA	C	4	1	0.65
325	2,5 - 3 y.o.	Boy	FEDCBA	C	4	1	0.33
272	2,5 - 3 y.o.	Boy	BDAFCE	C	5	1	1.12
286	2,5 - 3 y.o.	Girl	BDAFCE	C	5	1	0.9
241	2,5 - 3 y.o.	Girl	ECFADB	C	2	1	0.8
260	2,5 - 3 y.o.	Boy	ECFADB	C	2	1	0.49
294	2,5 - 3 y.o.	Girl	ECFADB	C	2	0	0
251	2,5 - 3 y.o.	Girl	ABCDEF	C	3	1	0.27
264	2,5 - 3 y.o.	Boy	ABCDEF	C	3	1	0.72
328	2,5 - 3 y.o.	Girl	ABCDEF	C	3	1	0.23
262	2,5 - 3 y.o.	Girl	CAEBFD	C	1	0	0
303	2,5 - 3 y.o.	Boy	CAEBFD	C	1	0	0
312	2,5 - 3 y.o.	Boy	CAEBFD	C	1	1	0.1
218	1 - 1,5 y.o.	Girl	DFBEAC	D	1	1	0.65
231	1 - 1,5 y.o.	Girl	DFBEAC	D	1	1	0.75
240	1 - 1,5 y.o.	Boy	DFBEAC	D	1	1	0.07
259	1 - 1,5 y.o.	Boy	DFBEAC	D	1	0	0
263	1 - 1,5 y.o.	Girl	DFBEAC	D	1	1	0.57
205	1 - 1,5 y.o.	Girl	FEDCBA	D	3	0	0
211	1 - 1,5 y.o.	Boy	FEDCBA	D	3	0	0
213	1 - 1,5 y.o.	Boy	FEDCBA	D	3	0	0
233	1 - 1,5 y.o.	Girl	FEDCBA	D	3	0	0
267	1 - 1,5 y.o.	Boy	FEDCBA	D	3	0	0
273	1 - 1,5 y.o.	Girl	FEDCBA	D	3	0	0
324	1 - 1,5 y.o.	Girl	FEDCBA	D	3	0	0
212	1 - 1,5 y.o.	Boy	BDAFCE	D	2	1	0.15
215	1 - 1,5 y.o.	Boy	BDAFCE	D	2	0	0
222	1 - 1,5 y.o.	Girl	BDAFCE	D	2	1	0.49
238	1 - 1,5 y.o.	Girl	BDAFCE	D	2	1	0.8
289	1 - 1,5 y.o.	Girl	BDAFCE	D	2	0	0
302	1 - 1,5 y.o.	Girl	BDAFCE	D	2	0	0
317	1 - 1,5 y.o.	Boy	BDAFCE	D	2	1	0.41
322	1 - 1,5 y.o.	Boy	BDAFCE	D	2	0	0
224	1 - 1,5 y.o.	Boy	ECFADB	D	5	0	0
228	1 - 1,5 y.o.	Girl	ECFADB	D	5	1	1.14
242	1 - 1,5 y.o.	Girl	ECFADB	D	5	0	0
285	1 - 1,5 y.o.	Boy	ECFADB	D	5	1	0.1
292	1 - 1,5 y.o.	Girl	ECFADB	D	5	1	0.91
295	1 - 1,5 y.o.	Boy	ECFADB	D	5	1	0.67
305	1 - 1,5 y.o.	Girl	ECFADB	D	5	0	0
229	1 - 1,5 y.o.	Girl	ABCDEF	D	4	1	0.5
234	1 - 1,5 y.o.	Boy	ABCDEF	D	4	0	0
252	1 - 1,5 y.o.	Girl	ABCDEF	D	4	1	0.45
255	1 - 1,5 y.o.	Boy	ABCDEF	D	4	1	1.1
278	1 - 1,5 y.o.	Girl	ABCDEF	D	4	1	0.42
284	1 - 1,5 y.o.	Boy	ABCDEF	D	4	1	0.48
310	1 - 1,5 y.o.	Girl	ABCDEF	D	4	1	0.89
323	1 - 1,5 y.o.	Boy	ABCDEF	D	4	1	1.08
230	1 - 1,5 y.o.	Girl	CAEBFD	D	6	0	0
248	1 - 1,5 y.o.	Girl	CAEBFD	D	6	1	1.44
257	1 - 1,5 y.o.	Boy	CAEBFD	D	6	0	0
277	1 - 1,5 y.o.	Girl	CAEBFD	D	6	1	0.93
283	1 - 1,5 y.o.	Boy	CAEBFD	D	6	0	0
297	1 - 1,5 y.o.	Girl	CAEBFD	D	6	0	0
204	1,5 - 2 y.o.	Boy	DFBEAC	D	1	1	0.77
216	1,5 - 2 y.o.	Boy	DFBEAC	D	1	1	0.29
219	1,5 - 2 y.o.	Girl	DFBEAC	D	1	1	1.29
235	1,5 - 2 y.o.	Girl	DFBEAC	D	1	0	0
275	1,5 - 2 y.o.	Girl	DFBEAC	D	1	1	1.03
320	1,5 - 2 y.o.	Boy	DFBEAC	D	1	1	0.33
329	1,5 - 2 y.o.	Girl	DFBEAC	D	1	1	1.25
206	1,5 - 2 y.o.	Girl	FEDCBA	D	3	1	0.49
243	1,5 - 2 y.o.	Girl	FEDCBA	D	3	1	0.91
261	1,5 - 2 y.o.	Boy	FEDCBA	D	3	1	0.71
315	1,5 - 2 y.o.	Boy	FEDCBA	D	3	0	0
321	1,5 - 2 y.o.	Girl	FEDCBA	D	3	1	0.48
217	1,5 - 2 y.o.	Girl	BDAFCE	D	2	0	0
220	1,5 - 2 y.o.	Boy	BDAFCE	D	2	1	1.08
274	1,5 - 2 y.o.	Boy	BDAFCE	D	2	0	0
301	1,5 - 2 y.o.	Girl	BDAFCE	D	2	0	0
330	1,5 - 2 y.o.	Girl	BDAFCE	D	2	1	0.48
335	1,5 - 2 y.o.	Girl	BDAFCE	D	2	0	0
221	1,5 - 2 y.o.	Girl	ECFADB	D	5	0	0
298	1,5 - 2 y.o.	Girl	ECFADB	D	5	1	0.55
334	1,5 - 2 y.o.	Boy	ECFADB	D	5	0	0
225	1,5 - 2 y.o.	Girl	ABCDEF	D	4	1	1.01
247	1,5 - 2 y.o.	Boy	ABCDEF	D	4	1	0.66
268	1,5 - 2 y.o.	Girl	ABCDEF	D	4	0	0
280	1,5 - 2 y.o.	Boy	ABCDEF	D	4	0	0
299	1,5 - 2 y.o.	Girl	ABCDEF	D	4	1	0.52
309	1,5 - 2 y.o.	Boy	ABCDEF	D	4	0	0
331	1,5 - 2 y.o.	Girl	ABCDEF	D	4	0	0
254	1,5 - 2 y.o.	Boy	CAEBFD	D	6	0	0
269	1,5 - 2 y.o.	Girl	CAEBFD	D	6	0	0
281	1,5 - 2 y.o.	Boy	CAEBFD	D	6	0	0
314	1,5 - 2 y.o.	Boy	CAEBFD	D	6	1	0.76
333	1,5 - 2 y.o.	Girl	CAEBFD	D	6	1	0.77
239	2 - 2,5 y.o.	Boy	DFBEAC	D	1	1	1.25
258	2 - 2,5 y.o.	Girl	DFBEAC	D	1	1	0.78
316	2 - 2,5 y.o.	Boy	DFBEAC	D	1	0	0
207	2 - 2,5 y.o.	Girl	FEDCBA	D	3	1	0.24
223	2 - 2,5 y.o.	Girl	BDAFCE	D	2	0	0
253	2 - 2,5 y.o.	Boy	BDAFCE	D	2	1	0.28
276	2 - 2,5 y.o.	Girl	BDAFCE	D	2	1	0.31
307	2 - 2,5 y.o.	Boy	BDAFCE	D	2	0	0
244	2 - 2,5 y.o.	Girl	ECFADB	D	5	1	0.38
270	2 - 2,5 y.o.	Boy	ECFADB	D	5	1	0.6
287	2 - 2,5 y.o.	Girl	ECFADB	D	5	0	0
288	2 - 2,5 y.o.	Boy	ECFADB	D	5	0	0
296	2 - 2,5 y.o.	Boy	ECFADB	D	5	1	0.81
332	2 - 2,5 y.o.	Girl	ECFADB	D	5	1	0.47
279	2 - 2,5 y.o.	Boy	ABCDEF	D	4	0	0
313	2 - 2,5 y.o.	Girl	ABCDEF	D	4	1	0.45
318	2 - 2,5 y.o.	Boy	ABCDEF	D	4	1	0.46
256	2 - 2,5 y.o.	Girl	CAEBFD	D	6	0	0
290	2 - 2,5 y.o.	Boy	CAEBFD	D	6	1	0.87
293	2 - 2,5 y.o.	Girl	CAEBFD	D	6	0	0
201	2,5 - 3 y.o.	Boy	DFBEAC	D	1	1	1.2
210	2,5 - 3 y.o.	Girl	DFBEAC	D	1	1	1.46
265	2,5 - 3 y.o.	Girl	DFBEAC	D	1	1	0.19
208	2,5 - 3 y.o.	Boy	FEDCBA	D	3	0	0
266	2,5 - 3 y.o.	Girl	FEDCBA	D	3	0	0
325	2,5 - 3 y.o.	Boy	FEDCBA	D	3	1	0.25
272	2,5 - 3 y.o.	Boy	BDAFCE	D	2	0	0
286	2,5 - 3 y.o.	Girl	BDAFCE	D	2	0	0
241	2,5 - 3 y.o.	Girl	ECFADB	D	5	0	0
260	2,5 - 3 y.o.	Boy	ECFADB	D	5	1	0.75
294	2,5 - 3 y.o.	Girl	ECFADB	D	5	1	0.73
251	2,5 - 3 y.o.	Girl	ABCDEF	D	4	1	0.47
264	2,5 - 3 y.o.	Boy	ABCDEF	D	4	1	0.19
328	2,5 - 3 y.o.	Girl	ABCDEF	D	4	1	0.99
262	2,5 - 3 y.o.	Girl	CAEBFD	D	6	0	0
303	2,5 - 3 y.o.	Boy	CAEBFD	D	6	0	0
312	2,5 - 3 y.o.	Boy	CAEBFD	D	6	1	0.95
218	1 - 1,5 y.o.	Girl	DFBEAC	E	4	1	0.42
231	1 - 1,5 y.o.	Girl	DFBEAC	E	4	0	0
240	1 - 1,5 y.o.	Boy	DFBEAC	E	4	1	0.69
259	1 - 1,5 y.o.	Boy	DFBEAC	E	4	1	1.81
263	1 - 1,5 y.o.	Girl	DFBEAC	E	4	1	0.85
205	1 - 1,5 y.o.	Girl	FEDCBA	E	2	1	1.08
211	1 - 1,5 y.o.	Boy	FEDCBA	E	2	1	0.17
213	1 - 1,5 y.o.	Boy	FEDCBA	E	2	1	0.55
233	1 - 1,5 y.o.	Girl	FEDCBA	E	2	1	0.25
267	1 - 1,5 y.o.	Boy	FEDCBA	E	2	0	0
273	1 - 1,5 y.o.	Girl	FEDCBA	E	2	0	0
324	1 - 1,5 y.o.	Girl	FEDCBA	E	2	0	0
212	1 - 1,5 y.o.	Boy	BDAFCE	E	6	0	0
215	1 - 1,5 y.o.	Boy	BDAFCE	E	6	1	1.22
222	1 - 1,5 y.o.	Girl	BDAFCE	E	6	1	1.6
238	1 - 1,5 y.o.	Girl	BDAFCE	E	6	1	0.7
289	1 - 1,5 y.o.	Girl	BDAFCE	E	6	1	0.8
302	1 - 1,5 y.o.	Girl	BDAFCE	E	6	1	0.48
317	1 - 1,5 y.o.	Boy	BDAFCE	E	6	1	1.12
322	1 - 1,5 y.o.	Boy	BDAFCE	E	6	1	0.1
224	1 - 1,5 y.o.	Boy	ECFADB	E	1	1	0.7
228	1 - 1,5 y.o.	Girl	ECFADB	E	1	0	0
242	1 - 1,5 y.o.	Girl	ECFADB	E	1	1	0.67
285	1 - 1,5 y.o.	Boy	ECFADB	E	1	0	0
292	1 - 1,5 y.o.	Girl	ECFADB	E	1	0	0
295	1 - 1,5 y.o.	Boy	ECFADB	E	1	1	1.65
305	1 - 1,5 y.o.	Girl	ECFADB	E	1	1	0.63
229	1 - 1,5 y.o.	Girl	ABCDEF	E	5	1	0.8
234	1 - 1,5 y.o.	Boy	ABCDEF	E	5	0	0
252	1 - 1,5 y.o.	Girl	ABCDEF	E	5	1	0.41
255	1 - 1,5 y.o.	Boy	ABCDEF	E	5	1	0.56
278	1 - 1,5 y.o.	Girl	ABCDEF	E	5	1	0.25
284	1 - 1,5 y.o.	Boy	ABCDEF	E	5	0	0
310	1 - 1,5 y.o.	Girl	ABCDEF	E	5	0	0
323	1 - 1,5 y.o.	Boy	ABCDEF	E	5	0	0
230	1 - 1,5 y.o.	Girl	CAEBFD	E	3	1	1.25
248	1 - 1,5 y.o.	Girl	CAEBFD	E	3	1	0.54
257	1 - 1,5 y.o.	Boy	CAEBFD	E	3	0	0
277	1 - 1,5 y.o.	Girl	CAEBFD	E	3	1	0.66
283	1 - 1,5 y.o.	Boy	CAEBFD	E	3	1	0.82
297	1 - 1,5 y.o.	Girl	CAEBFD	E	3	0	0
204	1,5 - 2 y.o.	Boy	DFBEAC	E	4	0	0
216	1,5 - 2 y.o.	Boy	DFBEAC	E	4	1	0.62
219	1,5 - 2 y.o.	Girl	DFBEAC	E	4	1	0.71
235	1,5 - 2 y.o.	Girl	DFBEAC	E	4	1	0.74
275	1,5 - 2 y.o.	Girl	DFBEAC	E	4	1	0.17
320	1,5 - 2 y.o.	Boy	DFBEAC	E	4	1	0.56
329	1,5 - 2 y.o.	Girl	DFBEAC	E	4	1	0.46
206	1,5 - 2 y.o.	Girl	FEDCBA	E	2	1	0.3
243	1,5 - 2 y.o.	Girl	FEDCBA	E	2	1	1.64
261	1,5 - 2 y.o.	Boy	FEDCBA	E	2	1	0.79
315	1,5 - 2 y.o.	Boy	FEDCBA	E	2	1	0.31
321	1,5 - 2 y.o.	Girl	FEDCBA	E	2	1	0.64
217	1,5 - 2 y.o.	Girl	BDAFCE	E	6	0	0
220	1,5 - 2 y.o.	Boy	BDAFCE	E	6	1	1.04
274	1,5 - 2 y.o.	Boy	BDAFCE	E	6	0	0
301	1,5 - 2 y.o.	Girl	BDAFCE	E	6	1	1.34
330	1,5 - 2 y.o.	Girl	BDAFCE	E	6	0	0
335	1,5 - 2 y.o.	Girl	BDAFCE	E	6	1	0.49
221	1,5 - 2 y.o.	Girl	ECFADB	E	1	1	1.13
298	1,5 - 2 y.o.	Girl	ECFADB	E	1	1	1.92
334	1,5 - 2 y.o.	Boy	ECFADB	E	1	1	0.63
225	1,5 - 2 y.o.	Girl	ABCDEF	E	5	1	0.76
247	1,5 - 2 y.o.	Boy	ABCDEF	E	5	1	0.93
268	1,5 - 2 y.o.	Girl	ABCDEF	E	5	1	0.48
280	1,5 - 2 y.o.	Boy	ABCDEF	E	5	0	0
299	1,5 - 2 y.o.	Girl	ABCDEF	E	5	1	0.76
309	1,5 - 2 y.o.	Boy	ABCDEF	E	5	1	0.67
331	1,5 - 2 y.o.	Girl	ABCDEF	E	5	1	0.07
254	1,5 - 2 y.o.	Boy	CAEBFD	E	3	1	0.54
269	1,5 - 2 y.o.	Girl	CAEBFD	E	3	0	0
281	1,5 - 2 y.o.	Boy	CAEBFD	E	3	1	0.45
314	1,5 - 2 y.o.	Boy	CAEBFD	E	3	1	0.63
333	1,5 - 2 y.o.	Girl	CAEBFD	E	3	0	0
239	2 - 2,5 y.o.	Boy	DFBEAC	E	4	1	0.23
258	2 - 2,5 y.o.	Girl	DFBEAC	E	4	1	1.14
316	2 - 2,5 y.o.	Boy	DFBEAC	E	4	1	1.76
207	2 - 2,5 y.o.	Girl	FEDCBA	E	2	1	0.69
223	2 - 2,5 y.o.	Girl	BDAFCE	E	6	1	1.09
253	2 - 2,5 y.o.	Boy	BDAFCE	E	6	1	1.11
276	2 - 2,5 y.o.	Girl	BDAFCE	E	6	1	0.76
307	2 - 2,5 y.o.	Boy	BDAFCE	E	6	0	0
244	2 - 2,5 y.o.	Girl	ECFADB	E	1	1	0.14
270	2 - 2,5 y.o.	Boy	ECFADB	E	1	1	0.49
287	2 - 2,5 y.o.	Girl	ECFADB	E	1	1	2.74
288	2 - 2,5 y.o.	Boy	ECFADB	E	1	1	0.16
296	2 - 2,5 y.o.	Boy	ECFADB	E	1	1	0.92
332	2 - 2,5 y.o.	Girl	ECFADB	E	1	1	0.72
279	2 - 2,5 y.o.	Boy	ABCDEF	E	5	0	0
313	2 - 2,5 y.o.	Girl	ABCDEF	E	5	1	0.16
318	2 - 2,5 y.o.	Boy	ABCDEF	E	5	1	0.1
256	2 - 2,5 y.o.	Girl	CAEBFD	E	3	1	0.96
290	2 - 2,5 y.o.	Boy	CAEBFD	E	3	1	0.22
293	2 - 2,5 y.o.	Girl	CAEBFD	E	3	1	1.26
201	2,5 - 3 y.o.	Boy	DFBEAC	E	4	1	0.59
210	2,5 - 3 y.o.	Girl	DFBEAC	E	4	0	0
265	2,5 - 3 y.o.	Girl	DFBEAC	E	4	1	0.91
208	2,5 - 3 y.o.	Boy	FEDCBA	E	2	1	0.88
266	2,5 - 3 y.o.	Girl	FEDCBA	E	2	0	0
325	2,5 - 3 y.o.	Boy	FEDCBA	E	2	1	0.23
272	2,5 - 3 y.o.	Boy	BDAFCE	E	6	1	0.7
286	2,5 - 3 y.o.	Girl	BDAFCE	E	6	1	0.21
241	2,5 - 3 y.o.	Girl	ECFADB	E	1	0	0
260	2,5 - 3 y.o.	Boy	ECFADB	E	1	1	0.88
294	2,5 - 3 y.o.	Girl	ECFADB	E	1	0	0
251	2,5 - 3 y.o.	Girl	ABCDEF	E	5	1	0.97
264	2,5 - 3 y.o.	Boy	ABCDEF	E	5	1	0.28
328	2,5 - 3 y.o.	Girl	ABCDEF	E	5	1	0.77
262	2,5 - 3 y.o.	Girl	CAEBFD	E	3	1	2.55
303	2,5 - 3 y.o.	Boy	CAEBFD	E	3	1	0.97
312	2,5 - 3 y.o.	Boy	CAEBFD	E	3	1	0.36
218	1 - 1,5 y.o.	Girl	DFBEAC	F	2	1	0.47
231	1 - 1,5 y.o.	Girl	DFBEAC	F	2	1	1.12
240	1 - 1,5 y.o.	Boy	DFBEAC	F	2	1	0.33
259	1 - 1,5 y.o.	Boy	DFBEAC	F	2	1	0.78
263	1 - 1,5 y.o.	Girl	DFBEAC	F	2	1	1.53
205	1 - 1,5 y.o.	Girl	FEDCBA	F	1	1	1.06
211	1 - 1,5 y.o.	Boy	FEDCBA	F	1	1	1.18
213	1 - 1,5 y.o.	Boy	FEDCBA	F	1	1	0.67
233	1 - 1,5 y.o.	Girl	FEDCBA	F	1	1	0.87
267	1 - 1,5 y.o.	Boy	FEDCBA	F	1	1	0.27
273	1 - 1,5 y.o.	Girl	FEDCBA	F	1	1	1.87
324	1 - 1,5 y.o.	Girl	FEDCBA	F	1	1	0.06
212	1 - 1,5 y.o.	Boy	BDAFCE	F	4	0	0
215	1 - 1,5 y.o.	Boy	BDAFCE	F	4	0	0
222	1 - 1,5 y.o.	Girl	BDAFCE	F	4	1	1.03
238	1 - 1,5 y.o.	Girl	BDAFCE	F	4	0	0
289	1 - 1,5 y.o.	Girl	BDAFCE	F	4	1	0.51
302	1 - 1,5 y.o.	Girl	BDAFCE	F	4	0	0
317	1 - 1,5 y.o.	Boy	BDAFCE	F	4	1	0.4
322	1 - 1,5 y.o.	Boy	BDAFCE	F	4	1	0.59
224	1 - 1,5 y.o.	Boy	ECFADB	F	3	1	1.02
228	1 - 1,5 y.o.	Girl	ECFADB	F	3	1	0.57
242	1 - 1,5 y.o.	Girl	ECFADB	F	3	1	0.45
285	1 - 1,5 y.o.	Boy	ECFADB	F	3	1	0.39
292	1 - 1,5 y.o.	Girl	ECFADB	F	3	1	0.46
295	1 - 1,5 y.o.	Boy	ECFADB	F	3	0	0
305	1 - 1,5 y.o.	Girl	ECFADB	F	3	0	0
229	1 - 1,5 y.o.	Girl	ABCDEF	F	6	1	0.29
234	1 - 1,5 y.o.	Boy	ABCDEF	F	6	1	2.2
252	1 - 1,5 y.o.	Girl	ABCDEF	F	6	1	0.89
255	1 - 1,5 y.o.	Boy	ABCDEF	F	6	1	0.12
278	1 - 1,5 y.o.	Girl	ABCDEF	F	6	1	0.35
284	1 - 1,5 y.o.	Boy	ABCDEF	F	6	1	0.28
310	1 - 1,5 y.o.	Girl	ABCDEF	F	6	1	0.98
323	1 - 1,5 y.o.	Boy	ABCDEF	F	6	1	1.3
230	1 - 1,5 y.o.	Girl	CAEBFD	F	5	1	0.45
248	1 - 1,5 y.o.	Girl	CAEBFD	F	5	1	0.68
257	1 - 1,5 y.o.	Boy	CAEBFD	F	5	1	1.01
277	1 - 1,5 y.o.	Girl	CAEBFD	F	5	1	0.57
283	1 - 1,5 y.o.	Boy	CAEBFD	F	5	1	0.51
297	1 - 1,5 y.o.	Girl	CAEBFD	F	5	1	0.43
204	1,5 - 2 y.o.	Boy	DFBEAC	F	2	1	1.17
216	1,5 - 2 y.o.	Boy	DFBEAC	F	2	1	0.52
219	1,5 - 2 y.o.	Girl	DFBEAC	F	2	0	0
235	1,5 - 2 y.o.	Girl	DFBEAC	F	2	0	0
275	1,5 - 2 y.o.	Girl	DFBEAC	F	2	1	0.49
320	1,5 - 2 y.o.	Boy	DFBEAC	F	2	1	1.14
329	1,5 - 2 y.o.	Girl	DFBEAC	F	2	1	0.3
206	1,5 - 2 y.o.	Girl	FEDCBA	F	1	0	0
243	1,5 - 2 y.o.	Girl	FEDCBA	F	1	0	0
261	1,5 - 2 y.o.	Boy	FEDCBA	F	1	1	0.72
315	1,5 - 2 y.o.	Boy	FEDCBA	F	1	1	0.57
321	1,5 - 2 y.o.	Girl	FEDCBA	F	1	1	0.96
217	1,5 - 2 y.o.	Girl	BDAFCE	F	4	1	0.22
220	1,5 - 2 y.o.	Boy	BDAFCE	F	4	1	0.53
274	1,5 - 2 y.o.	Boy	BDAFCE	F	4	1	1.17
301	1,5 - 2 y.o.	Girl	BDAFCE	F	4	1	1.53
330	1,5 - 2 y.o.	Girl	BDAFCE	F	4	1	0.34
335	1,5 - 2 y.o.	Girl	BDAFCE	F	4	0	0
221	1,5 - 2 y.o.	Girl	ECFADB	F	3	0	0
298	1,5 - 2 y.o.	Girl	ECFADB	F	3	1	0.18
334	1,5 - 2 y.o.	Boy	ECFADB	F	3	1	0.84
225	1,5 - 2 y.o.	Girl	ABCDEF	F	6	1	0.22
247	1,5 - 2 y.o.	Boy	ABCDEF	F	6	0	0
268	1,5 - 2 y.o.	Girl	ABCDEF	F	6	1	0.56
280	1,5 - 2 y.o.	Boy	ABCDEF	F	6	0	0
299	1,5 - 2 y.o.	Girl	ABCDEF	F	6	1	0.36
309	1,5 - 2 y.o.	Boy	ABCDEF	F	6	1	0.34
331	1,5 - 2 y.o.	Girl	ABCDEF	F	6	1	0.75
254	1,5 - 2 y.o.	Boy	CAEBFD	F	5	1	1.14
269	1,5 - 2 y.o.	Girl	CAEBFD	F	5	1	0.44
281	1,5 - 2 y.o.	Boy	CAEBFD	F	5	0	0
314	1,5 - 2 y.o.	Boy	CAEBFD	F	5	1	0.41
333	1,5 - 2 y.o.	Girl	CAEBFD	F	5	1	0.7
239	2 - 2,5 y.o.	Boy	DFBEAC	F	2	1	1.12
258	2 - 2,5 y.o.	Girl	DFBEAC	F	2	1	0.59
316	2 - 2,5 y.o.	Boy	DFBEAC	F	2	1	0.18
207	2 - 2,5 y.o.	Girl	FEDCBA	F	1	1	0.62
223	2 - 2,5 y.o.	Girl	BDAFCE	F	4	1	1.27
253	2 - 2,5 y.o.	Boy	BDAFCE	F	4	1	0.77
276	2 - 2,5 y.o.	Girl	BDAFCE	F	4	1	1.74
307	2 - 2,5 y.o.	Boy	BDAFCE	F	4	1	0.7
244	2 - 2,5 y.o.	Girl	ECFADB	F	3	0	0
270	2 - 2,5 y.o.	Boy	ECFADB	F	3	1	0.3
287	2 - 2,5 y.o.	Girl	ECFADB	F	3	0	0
288	2 - 2,5 y.o.	Boy	ECFADB	F	3	0	0
296	2 - 2,5 y.o.	Boy	ECFADB	F	3	1	0.47
332	2 - 2,5 y.o.	Girl	ECFADB	F	3	1	0.44
279	2 - 2,5 y.o.	Boy	ABCDEF	F	6	1	0.92
313	2 - 2,5 y.o.	Girl	ABCDEF	F	6	1	0.93
318	2 - 2,5 y.o.	Boy	ABCDEF	F	6	1	0.93
256	2 - 2,5 y.o.	Girl	CAEBFD	F	5	0	0
290	2 - 2,5 y.o.	Boy	CAEBFD	F	5	1	0.25
293	2 - 2,5 y.o.	Girl	CAEBFD	F	5	1	0.62
201	2,5 - 3 y.o.	Boy	DFBEAC	F	2	0	0
210	2,5 - 3 y.o.	Girl	DFBEAC	F	2	1	0.51
265	2,5 - 3 y.o.	Girl	DFBEAC	F	2	1	1.23
208	2,5 - 3 y.o.	Boy	FEDCBA	F	1	1	0.69
266	2,5 - 3 y.o.	Girl	FEDCBA	F	1	0	0
325	2,5 - 3 y.o.	Boy	FEDCBA	F	1	1	1.05
272	2,5 - 3 y.o.	Boy	BDAFCE	F	4	1	0.55
286	2,5 - 3 y.o.	Girl	BDAFCE	F	4	1	0.54
241	2,5 - 3 y.o.	Girl	ECFADB	F	3	1	1.21
260	2,5 - 3 y.o.	Boy	ECFADB	F	3	1	0.52
294	2,5 - 3 y.o.	Girl	ECFADB	F	3	1	0.58
251	2,5 - 3 y.o.	Girl	ABCDEF	F	6	1	0.87
264	2,5 - 3 y.o.	Boy	ABCDEF	F	6	1	0.32
328	2,5 - 3 y.o.	Girl	ABCDEF	F	6	0	0
262	2,5 - 3 y.o.	Girl	CAEBFD	F	5	1	0.24
303	2,5 - 3 y.o.	Boy	CAEBFD	F	5	0	0
312	2,5 - 3 y.o.	Boy	CAEBFD	F	5	1	0.55
