# Supplementary material for: The importance of an ecologically valid method in the evaluation of toddler interaction with coloured liquid laundry detergent capsules
Source: PLoS One. 2018 Jul 2;13(7):e0199976. doi: 10.1371/journal.pone.0199976 (PMC6028113; doi:10.1371/journal.pone.0199976)
Supplement: S2 Fig — (XLSX) [file pone.0199976.s002.xlsx]

## Sheet: Full data
						% noticed - Total	Av. Total visit length
ID	Age	Gender	Sequence	Colour of Capsule in box*	Order	Opening of box	Opening of box			*Colour of Capsule in box
201	2,5 - 3 y.o.	Boy	DFBEAC	A	5	1	0.62			A= Green
202	2,5 - 3 y.o.	Girl	DFBEAC	A	5	0	0			B= Blue
203	1,5 - 2 y.o.	Boy	FEDCBA	A	6	1	1.01			C= White
204	1,5 - 2 y.o.	Boy	DFBEAC	A	5	0	0			D= Purple
205	1 - 1,5 y.o.	Girl	FEDCBA	A	6	1	0.21			E= High Contrast
206	1,5 - 2 y.o.	Girl	FEDCBA	A	6	1	0.38			F= Low Contrast
207	2 - 2,5 y.o.	Girl	FEDCBA	A	6	1	0.42
208	2,5 - 3 y.o.	Boy	FEDCBA	A	6	1	0.24
209	1 - 1,5 y.o.	Boy	DFBEAC	A	5	1	0.29
210	2,5 - 3 y.o.	Girl	DFBEAC	A	5	1	0.34
211	1 - 1,5 y.o.	Boy	FEDCBA	A	6	0	0
212	1 - 1,5 y.o.	Boy	BDAFCE	A	3	0	0
214	2 - 2,5 y.o.	Boy	FEDCBA	A	6	1	0.97
215	1 - 1,5 y.o.	Boy	BDAFCE	A	3	0	0
216	1,5 - 2 y.o.	Boy	DFBEAC	A	5	0	0
217	1,5 - 2 y.o.	Girl	BDAFCE	A	3	1	0.45
218	1 - 1,5 y.o.	Girl	DFBEAC	A	5	0	0
219	1,5 - 2 y.o.	Girl	DFBEAC	A	5	1	1
220	1,5 - 2 y.o.	Boy	BDAFCE	A	3	1	0.72
221	1,5 - 2 y.o.	Girl	ECFADB	A	4	0	0
222	1 - 1,5 y.o.	Girl	BDAFCE	A	3	0	0
223	2 - 2,5 y.o.	Girl	BDAFCE	A	3	0	0
224	1 - 1,5 y.o.	Boy	ECFADB	A	4	0	0
225	1,5 - 2 y.o.	Girl	ABCDEF	A	1	1	0.72
227	1,5 - 2 y.o.	Girl	CAEBFD	A	2	0	0
228	1 - 1,5 y.o.	Girl	ECFADB	A	4	1	0.54
229	1 - 1,5 y.o.	Girl	ABCDEF	A	1	0	0
230	1 - 1,5 y.o.	Girl	CAEBFD	A	2	1	0.5
231	1 - 1,5 y.o.	Girl	DFBEAC	A	5	1	1.57
233	1 - 1,5 y.o.	Girl	FEDCBA	A	6	1	0.7
234	1 - 1,5 y.o.	Boy	ABCDEF	A	1	1	0.47
235	1,5 - 2 y.o.	Girl	DFBEAC	A	5	0	0
236	1 - 1,5 y.o.	Boy	CAEBFD	A	2	1	0.57
238	1 - 1,5 y.o.	Girl	BDAFCE	A	3	1	0.45
239	2 - 2,5 y.o.	Boy	DFBEAC	A	5	0	0
240	1 - 1,5 y.o.	Boy	DFBEAC	A	5	1	0.82
241	2,5 - 3 y.o.	Girl	ECFADB	A	4	1	1.07
242	1 - 1,5 y.o.	Girl	ECFADB	A	4	0	0
243	1,5 - 2 y.o.	Girl	FEDCBA	A	6	0	0
244	2 - 2,5 y.o.	Girl	ECFADB	A	4	1	0.49
245	1 - 1,5 y.o.	Girl	ABCDEF	A	1	1	0.42
247	1,5 - 2 y.o.	Boy	ABCDEF	A	1	1	1.17
248	1 - 1,5 y.o.	Girl	CAEBFD	A	2	0	0
249	1,5 - 2 y.o.	Girl	ECFADB	A	4	1	0.49
251	2,5 - 3 y.o.	Girl	ABCDEF	A	1	0	0
252	1 - 1,5 y.o.	Girl	ABCDEF	A	1	1	0.2
253	2 - 2,5 y.o.	Boy	BDAFCE	A	3	1	0.53
254	1,5 - 2 y.o.	Boy	CAEBFD	A	2	1	0.49
255	1 - 1,5 y.o.	Boy	ABCDEF	A	1	0	0
256	2 - 2,5 y.o.	Girl	CAEBFD	A	2	0	0
257	1 - 1,5 y.o.	Boy	CAEBFD	A	2	0	0
259	1 - 1,5 y.o.	Boy	DFBEAC	A	5	1	0.28
260	2,5 - 3 y.o.	Boy	ECFADB	A	4	1	1.14
261	1,5 - 2 y.o.	Boy	FEDCBA	A	6	0	0
262	2,5 - 3 y.o.	Girl	CAEBFD	A	2	0	0
263	1 - 1,5 y.o.	Girl	DFBEAC	A	5	1	1.33
264	2,5 - 3 y.o.	Boy	ABCDEF	A	1	0	0
265	2,5 - 3 y.o.	Girl	DFBEAC	A	5	0	0
266	2,5 - 3 y.o.	Girl	FEDCBA	A	6	0	0
267	1 - 1,5 y.o.	Boy	FEDCBA	A	6	1	0.28
268	1,5 - 2 y.o.	Girl	ABCDEF	A	1	0	0
269	1,5 - 2 y.o.	Girl	CAEBFD	A	2	1	0.46
270	2 - 2,5 y.o.	Boy	ECFADB	A	4	1	0.56
271	1 - 1,5 y.o.	Boy	DFBEAC	A	5	1	0.42
272	2,5 - 3 y.o.	Boy	BDAFCE	A	3	0	0
273	1 - 1,5 y.o.	Girl	FEDCBA	A	6	0	0
274	1,5 - 2 y.o.	Boy	BDAFCE	A	3	0	0
275	1,5 - 2 y.o.	Girl	DFBEAC	A	5	1	1.04
276	2 - 2,5 y.o.	Girl	BDAFCE	A	3	1	1.17
277	1 - 1,5 y.o.	Girl	CAEBFD	A	2	0	0
278	1 - 1,5 y.o.	Girl	ABCDEF	A	1	1	0.81
280	1,5 - 2 y.o.	Boy	ABCDEF	A	1	1	0.64
281	1,5 - 2 y.o.	Boy	CAEBFD	A	2	1	0.04
282	1,5 - 2 y.o.	Boy	ABCDEF	A	1	0	0
284	1 - 1,5 y.o.	Boy	ABCDEF	A	1	1	0.31
286	2,5 - 3 y.o.	Girl	BDAFCE	A	3	1	0.27
287	2 - 2,5 y.o.	Girl	ECFADB	A	4	1	0.62
288	2 - 2,5 y.o.	Boy	ECFADB	A	4	1	0.88
289	1 - 1,5 y.o.	Girl	BDAFCE	A	3	0	0
291	2,5 - 3 y.o.	Girl	CAEBFD	A	2	0	0
292	1 - 1,5 y.o.	Girl	ECFADB	A	4	1	1.03
293	2 - 2,5 y.o.	Girl	CAEBFD	A	2	0	0
294	2,5 - 3 y.o.	Girl	ECFADB	A	4	1	1.06
295	1 - 1,5 y.o.	Boy	ECFADB	A	4	0	0
296	2 - 2,5 y.o.	Boy	ECFADB	A	4	0	0
297	1 - 1,5 y.o.	Girl	CAEBFD	A	2	1	0.08
298	1,5 - 2 y.o.	Girl	ECFADB	A	4	1	0.52
299	1,5 - 2 y.o.	Girl	ABCDEF	A	1	0	0
301	1,5 - 2 y.o.	Girl	BDAFCE	A	3	0	0
302	1 - 1,5 y.o.	Girl	BDAFCE	A	3	1	0.75
303	2,5 - 3 y.o.	Boy	CAEBFD	A	2	0	0
304	1 - 1,5 y.o.	Girl	BDAFCE	A	3	1	0.52
305	1 - 1,5 y.o.	Girl	ECFADB	A	4	0	0
306	2 - 2,5 y.o.	Boy	FEDCBA	A	6	0	0
307	2 - 2,5 y.o.	Boy	BDAFCE	A	3	1	1.02
308	1 - 1,5 y.o.	Boy	FEDCBA	A	6	1	0.62
309	1,5 - 2 y.o.	Boy	ABCDEF	A	1	1	0.47
310	1 - 1,5 y.o.	Girl	ABCDEF	A	1	1	1.07
311	1,5 - 2 y.o.	Boy	BDAFCE	A	3	1	0.06
312	2,5 - 3 y.o.	Boy	CAEBFD	A	2	1	0.12
313	2 - 2,5 y.o.	Girl	ABCDEF	A	1	1	1.46
314	1,5 - 2 y.o.	Boy	CAEBFD	A	2	0	0
316	2 - 2,5 y.o.	Boy	DFBEAC	A	5	0	0
317	1 - 1,5 y.o.	Boy	BDAFCE	A	3	1	0.27
318	2 - 2,5 y.o.	Boy	ABCDEF	A	1	0	0
319	2,5 - 3 y.o.	Boy	DFBEAC	A	5	0	0
320	1,5 - 2 y.o.	Boy	DFBEAC	A	5	0	0
321	1,5 - 2 y.o.	Girl	FEDCBA	A	6	0	0
322	1 - 1,5 y.o.	Boy	BDAFCE	A	3	1	0.12
323	1 - 1,5 y.o.	Boy	ABCDEF	A	1	1	0.35
324	1 - 1,5 y.o.	Girl	FEDCBA	A	6	1	0.9
325	2,5 - 3 y.o.	Boy	FEDCBA	A	6	0	0
326	1 - 1,5 y.o.	Girl	DFBEAC	A	5	0	0
328	2,5 - 3 y.o.	Girl	ABCDEF	A	1	0	0
329	1,5 - 2 y.o.	Girl	DFBEAC	A	5	0	0
330	1,5 - 2 y.o.	Girl	BDAFCE	A	3	1	0.43
331	1,5 - 2 y.o.	Girl	ABCDEF	A	1	1	0.64
332	2 - 2,5 y.o.	Girl	ECFADB	A	4	1	1.3
333	1,5 - 2 y.o.	Girl	CAEBFD	A	2	1	0.52
334	1,5 - 2 y.o.	Boy	ECFADB	A	4	0	0
335	1,5 - 2 y.o.	Girl	BDAFCE	A	3	0	0
201	2,5 - 3 y.o.	Boy	DFBEAC	B	3	0	0
202	2,5 - 3 y.o.	Girl	DFBEAC	B	3	0	0
203	1,5 - 2 y.o.	Boy	FEDCBA	B	5	1	0.82
204	1,5 - 2 y.o.	Boy	DFBEAC	B	3	1	0.82
205	1 - 1,5 y.o.	Girl	FEDCBA	B	5	0	0
206	1,5 - 2 y.o.	Girl	FEDCBA	B	5	0	0
207	2 - 2,5 y.o.	Girl	FEDCBA	B	5	1	0.15
208	2,5 - 3 y.o.	Boy	FEDCBA	B	5	0	0
210	2,5 - 3 y.o.	Girl	DFBEAC	B	3	1	0.57
211	1 - 1,5 y.o.	Boy	FEDCBA	B	5	0	0
212	1 - 1,5 y.o.	Boy	BDAFCE	B	1	0	0
214	2 - 2,5 y.o.	Boy	FEDCBA	B	5	1	3.43
216	1,5 - 2 y.o.	Boy	DFBEAC	B	3	1	0.33
217	1,5 - 2 y.o.	Girl	BDAFCE	B	1	1	0.22
218	1 - 1,5 y.o.	Girl	DFBEAC	B	3	1	0.37
219	1,5 - 2 y.o.	Girl	DFBEAC	B	3	0	0
220	1,5 - 2 y.o.	Boy	BDAFCE	B	1	1	0.51
221	1,5 - 2 y.o.	Girl	ECFADB	B	6	1	0.78
222	1 - 1,5 y.o.	Girl	BDAFCE	B	1	0	0
223	2 - 2,5 y.o.	Girl	BDAFCE	B	1	0	0
224	1 - 1,5 y.o.	Boy	ECFADB	B	6	0	0
225	1,5 - 2 y.o.	Girl	ABCDEF	B	2	0	0
226	1,5 - 2 y.o.	Boy	ECFADB	B	6	0	0
227	1,5 - 2 y.o.	Girl	CAEBFD	B	4	0	0
228	1 - 1,5 y.o.	Girl	ECFADB	B	6	0	0
229	1 - 1,5 y.o.	Girl	ABCDEF	B	2	1	0.47
230	1 - 1,5 y.o.	Girl	CAEBFD	B	4	1	0.52
231	1 - 1,5 y.o.	Girl	DFBEAC	B	3	1	1.19
233	1 - 1,5 y.o.	Girl	FEDCBA	B	5	1	0.32
234	1 - 1,5 y.o.	Boy	ABCDEF	B	2	0	0
236	1 - 1,5 y.o.	Boy	CAEBFD	B	4	1	0.32
239	2 - 2,5 y.o.	Boy	DFBEAC	B	3	0	0
240	1 - 1,5 y.o.	Boy	DFBEAC	B	3	1	0.39
241	2,5 - 3 y.o.	Girl	ECFADB	B	6	1	0.71
242	1 - 1,5 y.o.	Girl	ECFADB	B	6	1	0.69
244	2 - 2,5 y.o.	Girl	ECFADB	B	6	1	0.66
245	1 - 1,5 y.o.	Girl	ABCDEF	B	2	0	0
246	1 - 1,5 y.o.	Boy	ECFADB	B	6	0	0
247	1,5 - 2 y.o.	Boy	ABCDEF	B	2	1	1.33
249	1,5 - 2 y.o.	Girl	ECFADB	B	6	1	0.92
251	2,5 - 3 y.o.	Girl	ABCDEF	B	2	0	0
252	1 - 1,5 y.o.	Girl	ABCDEF	B	2	0	0
253	2 - 2,5 y.o.	Boy	BDAFCE	B	1	1	0.96
254	1,5 - 2 y.o.	Boy	CAEBFD	B	4	0	0
255	1 - 1,5 y.o.	Boy	ABCDEF	B	2	1	0.38
256	2 - 2,5 y.o.	Girl	CAEBFD	B	4	0	0
257	1 - 1,5 y.o.	Boy	CAEBFD	B	4	1	0.24
258	2 - 2,5 y.o.	Girl	DFBEAC	B	3	0	0
259	1 - 1,5 y.o.	Boy	DFBEAC	B	3	1	0.33
260	2,5 - 3 y.o.	Boy	ECFADB	B	6	0	0
261	1,5 - 2 y.o.	Boy	FEDCBA	B	5	0	0
262	2,5 - 3 y.o.	Girl	CAEBFD	B	4	0	0
263	1 - 1,5 y.o.	Girl	DFBEAC	B	3	1	0.67
264	2,5 - 3 y.o.	Boy	ABCDEF	B	2	0	0
265	2,5 - 3 y.o.	Girl	DFBEAC	B	3	1	0.17
266	2,5 - 3 y.o.	Girl	FEDCBA	B	5	1	0.32
267	1 - 1,5 y.o.	Boy	FEDCBA	B	5	1	0.67
268	1,5 - 2 y.o.	Girl	ABCDEF	B	2	0	0
269	1,5 - 2 y.o.	Girl	CAEBFD	B	4	1	0.07
270	2 - 2,5 y.o.	Boy	ECFADB	B	6	1	0.47
271	1 - 1,5 y.o.	Boy	DFBEAC	B	3	1	1.03
272	2,5 - 3 y.o.	Boy	BDAFCE	B	1	1	0.71
273	1 - 1,5 y.o.	Girl	FEDCBA	B	5	1	0.67
274	1,5 - 2 y.o.	Boy	BDAFCE	B	1	0	0
275	1,5 - 2 y.o.	Girl	DFBEAC	B	3	1	0.21
276	2 - 2,5 y.o.	Girl	BDAFCE	B	1	0	0
277	1 - 1,5 y.o.	Girl	CAEBFD	B	4	0	0
278	1 - 1,5 y.o.	Girl	ABCDEF	B	2	1	0.52
279	2 - 2,5 y.o.	Boy	ABCDEF	B	2	1	0.02
281	1,5 - 2 y.o.	Boy	CAEBFD	B	4	0	0
283	1 - 1,5 y.o.	Boy	CAEBFD	B	4	0	0
284	1 - 1,5 y.o.	Boy	ABCDEF	B	2	0	0
285	1 - 1,5 y.o.	Boy	ECFADB	B	6	0	0
286	2,5 - 3 y.o.	Girl	BDAFCE	B	1	1	0.18
287	2 - 2,5 y.o.	Girl	ECFADB	B	6	0	0
289	1 - 1,5 y.o.	Girl	BDAFCE	B	1	0	0
292	1 - 1,5 y.o.	Girl	ECFADB	B	6	1	0.41
293	2 - 2,5 y.o.	Girl	CAEBFD	B	4	0	0
294	2,5 - 3 y.o.	Girl	ECFADB	B	6	1	0.39
296	2 - 2,5 y.o.	Boy	ECFADB	B	6	1	0.26
298	1,5 - 2 y.o.	Girl	ECFADB	B	6	1	0.17
299	1,5 - 2 y.o.	Girl	ABCDEF	B	2	0	0
301	1,5 - 2 y.o.	Girl	BDAFCE	B	1	1	0.57
302	1 - 1,5 y.o.	Girl	BDAFCE	B	1	1	0.11
303	2,5 - 3 y.o.	Boy	CAEBFD	B	4	0	0
304	1 - 1,5 y.o.	Girl	BDAFCE	B	1	1	1.13
306	2 - 2,5 y.o.	Boy	FEDCBA	B	5	0	0
308	1 - 1,5 y.o.	Boy	FEDCBA	B	5	1	0.17
309	1,5 - 2 y.o.	Boy	ABCDEF	B	2	0	0
310	1 - 1,5 y.o.	Girl	ABCDEF	B	2	0	0
311	1,5 - 2 y.o.	Boy	BDAFCE	B	1	0	0
313	2 - 2,5 y.o.	Girl	ABCDEF	B	2	0	0
316	2 - 2,5 y.o.	Boy	DFBEAC	B	3	0	0
317	1 - 1,5 y.o.	Boy	BDAFCE	B	1	0	0
318	2 - 2,5 y.o.	Boy	ABCDEF	B	2	0	0
319	2,5 - 3 y.o.	Boy	DFBEAC	B	3	0	0
320	1,5 - 2 y.o.	Boy	DFBEAC	B	3	0	0
321	1,5 - 2 y.o.	Girl	FEDCBA	B	5	0	0
322	1 - 1,5 y.o.	Boy	BDAFCE	B	1	1	0.38
323	1 - 1,5 y.o.	Boy	ABCDEF	B	2	0	0
324	1 - 1,5 y.o.	Girl	FEDCBA	B	5	1	0.33
325	2,5 - 3 y.o.	Boy	FEDCBA	B	5	1	0.24
328	2,5 - 3 y.o.	Girl	ABCDEF	B	2	0	0
329	1,5 - 2 y.o.	Girl	DFBEAC	B	3	0	0
330	1,5 - 2 y.o.	Girl	BDAFCE	B	1	1	0.27
331	1,5 - 2 y.o.	Girl	ABCDEF	B	2	1	0.38
332	2 - 2,5 y.o.	Girl	ECFADB	B	6	1	1.99
333	1,5 - 2 y.o.	Girl	CAEBFD	B	4	1	0.36
334	1,5 - 2 y.o.	Boy	ECFADB	B	6	0	0
201	2,5 - 3 y.o.	Boy	DFBEAC	C	6	1	1.17
203	1,5 - 2 y.o.	Boy	FEDCBA	C	4	0	0
204	1,5 - 2 y.o.	Boy	DFBEAC	C	6	0	0
205	1 - 1,5 y.o.	Girl	FEDCBA	C	4	1	0.79
206	1,5 - 2 y.o.	Girl	FEDCBA	C	4	0	0
207	2 - 2,5 y.o.	Girl	FEDCBA	C	4	0	0
208	2,5 - 3 y.o.	Boy	FEDCBA	C	4	0	0
209	1 - 1,5 y.o.	Boy	DFBEAC	C	6	0	0
210	2,5 - 3 y.o.	Girl	DFBEAC	C	6	0	0
211	1 - 1,5 y.o.	Boy	FEDCBA	C	4	1	0.35
212	1 - 1,5 y.o.	Boy	BDAFCE	C	5	1	1.02
213	1 - 1,5 y.o.	Boy	FEDCBA	C	4	0	0
214	2 - 2,5 y.o.	Boy	FEDCBA	C	4	1	0.81
215	1 - 1,5 y.o.	Boy	BDAFCE	C	5	0	0
216	1,5 - 2 y.o.	Boy	DFBEAC	C	6	0	0
217	1,5 - 2 y.o.	Girl	BDAFCE	C	5	0	0
218	1 - 1,5 y.o.	Girl	DFBEAC	C	6	0	0
219	1,5 - 2 y.o.	Girl	DFBEAC	C	6	1	0.99
220	1,5 - 2 y.o.	Boy	BDAFCE	C	5	1	0.67
221	1,5 - 2 y.o.	Girl	ECFADB	C	2	1	0.44
222	1 - 1,5 y.o.	Girl	BDAFCE	C	5	1	0.08
223	2 - 2,5 y.o.	Girl	BDAFCE	C	5	0	0
224	1 - 1,5 y.o.	Boy	ECFADB	C	2	0	0
225	1,5 - 2 y.o.	Girl	ABCDEF	C	3	1	1.22
226	1,5 - 2 y.o.	Boy	ECFADB	C	2	0	0
227	1,5 - 2 y.o.	Girl	CAEBFD	C	1	1	0.27
228	1 - 1,5 y.o.	Girl	ECFADB	C	2	0	0
229	1 - 1,5 y.o.	Girl	ABCDEF	C	3	1	0.9
230	1 - 1,5 y.o.	Girl	CAEBFD	C	1	1	0.95
231	1 - 1,5 y.o.	Girl	DFBEAC	C	6	1	1.37
233	1 - 1,5 y.o.	Girl	FEDCBA	C	4	1	0.05
234	1 - 1,5 y.o.	Boy	ABCDEF	C	3	1	0.15
236	1 - 1,5 y.o.	Boy	CAEBFD	C	1	1	0.39
238	1 - 1,5 y.o.	Girl	BDAFCE	C	5	0	0
239	2 - 2,5 y.o.	Boy	DFBEAC	C	6	0	0
240	1 - 1,5 y.o.	Boy	DFBEAC	C	6	0	0
241	2,5 - 3 y.o.	Girl	ECFADB	C	2	0	0
242	1 - 1,5 y.o.	Girl	ECFADB	C	2	1	0.91
243	1,5 - 2 y.o.	Girl	FEDCBA	C	4	0	0
244	2 - 2,5 y.o.	Girl	ECFADB	C	2	1	0.05
245	1 - 1,5 y.o.	Girl	ABCDEF	C	3	1	0.41
246	1 - 1,5 y.o.	Boy	ECFADB	C	2	1	0.88
247	1,5 - 2 y.o.	Boy	ABCDEF	C	3	1	0.34
248	1 - 1,5 y.o.	Girl	CAEBFD	C	1	0	0
249	1,5 - 2 y.o.	Girl	ECFADB	C	2	1	0.83
250	1,5 - 2 y.o.	Girl	ECFADB	C	2	0	0
251	2,5 - 3 y.o.	Girl	ABCDEF	C	3	0	0
252	1 - 1,5 y.o.	Girl	ABCDEF	C	3	1	0.01
253	2 - 2,5 y.o.	Boy	BDAFCE	C	5	1	0.21
254	1,5 - 2 y.o.	Boy	CAEBFD	C	1	0	0
255	1 - 1,5 y.o.	Boy	ABCDEF	C	3	1	0.5
256	2 - 2,5 y.o.	Girl	CAEBFD	C	1	1	0.33
257	1 - 1,5 y.o.	Boy	CAEBFD	C	1	0	0
259	1 - 1,5 y.o.	Boy	DFBEAC	C	6	0	0
260	2,5 - 3 y.o.	Boy	ECFADB	C	2	0	0
261	1,5 - 2 y.o.	Boy	FEDCBA	C	4	1	0.56
262	2,5 - 3 y.o.	Girl	CAEBFD	C	1	0	0
263	1 - 1,5 y.o.	Girl	DFBEAC	C	6	1	1.59
264	2,5 - 3 y.o.	Boy	ABCDEF	C	3	0	0
265	2,5 - 3 y.o.	Girl	DFBEAC	C	6	0	0
266	2,5 - 3 y.o.	Girl	FEDCBA	C	4	1	0.23
267	1 - 1,5 y.o.	Boy	FEDCBA	C	4	1	0.41
268	1,5 - 2 y.o.	Girl	ABCDEF	C	3	1	0.43
269	1,5 - 2 y.o.	Girl	CAEBFD	C	1	0	0
270	2 - 2,5 y.o.	Boy	ECFADB	C	2	1	0.62
272	2,5 - 3 y.o.	Boy	BDAFCE	C	5	1	0.24
273	1 - 1,5 y.o.	Girl	FEDCBA	C	4	0	0
275	1,5 - 2 y.o.	Girl	DFBEAC	C	6	1	0.71
276	2 - 2,5 y.o.	Girl	BDAFCE	C	5	1	0.87
277	1 - 1,5 y.o.	Girl	CAEBFD	C	1	0	0
278	1 - 1,5 y.o.	Girl	ABCDEF	C	3	1	0.04
279	2 - 2,5 y.o.	Boy	ABCDEF	C	3	1	0.96
280	1,5 - 2 y.o.	Boy	ABCDEF	C	3	0	0
281	1,5 - 2 y.o.	Boy	CAEBFD	C	1	1	0.42
284	1 - 1,5 y.o.	Boy	ABCDEF	C	3	0	0
286	2,5 - 3 y.o.	Girl	BDAFCE	C	5	1	0.84
287	2 - 2,5 y.o.	Girl	ECFADB	C	2	1	0.91
288	2 - 2,5 y.o.	Boy	ECFADB	C	2	1	1.37
289	1 - 1,5 y.o.	Girl	BDAFCE	C	5	0	0
292	1 - 1,5 y.o.	Girl	ECFADB	C	2	1	0.44
293	2 - 2,5 y.o.	Girl	CAEBFD	C	1	0	0
294	2,5 - 3 y.o.	Girl	ECFADB	C	2	0	0
295	1 - 1,5 y.o.	Boy	ECFADB	C	2	0	0
296	2 - 2,5 y.o.	Boy	ECFADB	C	2	1	0.19
297	1 - 1,5 y.o.	Girl	CAEBFD	C	1	1	0.4
298	1,5 - 2 y.o.	Girl	ECFADB	C	2	0	0
299	1,5 - 2 y.o.	Girl	ABCDEF	C	3	1	0.37
301	1,5 - 2 y.o.	Girl	BDAFCE	C	5	0	0
302	1 - 1,5 y.o.	Girl	BDAFCE	C	5	0	0
303	2,5 - 3 y.o.	Boy	CAEBFD	C	1	1	0.23
304	1 - 1,5 y.o.	Girl	BDAFCE	C	5	1	0.23
305	1 - 1,5 y.o.	Girl	ECFADB	C	2	0	0
307	2 - 2,5 y.o.	Boy	BDAFCE	C	5	0	0
308	1 - 1,5 y.o.	Boy	FEDCBA	C	4	1	0.93
309	1,5 - 2 y.o.	Boy	ABCDEF	C	3	1	0.28
310	1 - 1,5 y.o.	Girl	ABCDEF	C	3	0	0
312	2,5 - 3 y.o.	Boy	CAEBFD	C	1	0	0
313	2 - 2,5 y.o.	Girl	ABCDEF	C	3	1	0.51
314	1,5 - 2 y.o.	Boy	CAEBFD	C	1	1	0.32
315	1,5 - 2 y.o.	Boy	FEDCBA	C	4	1	0.46
317	1 - 1,5 y.o.	Boy	BDAFCE	C	5	1	1.25
318	2 - 2,5 y.o.	Boy	ABCDEF	C	3	0	0
319	2,5 - 3 y.o.	Boy	DFBEAC	C	6	0	0
320	1,5 - 2 y.o.	Boy	DFBEAC	C	6	0	0
321	1,5 - 2 y.o.	Girl	FEDCBA	C	4	0	0
322	1 - 1,5 y.o.	Boy	BDAFCE	C	5	0	0
323	1 - 1,5 y.o.	Boy	ABCDEF	C	3	0	0
324	1 - 1,5 y.o.	Girl	FEDCBA	C	4	1	1.27
325	2,5 - 3 y.o.	Boy	FEDCBA	C	4	1	0.39
327	1,5 - 2 y.o.	Boy	FEDCBA	C	4	0	0
328	2,5 - 3 y.o.	Girl	ABCDEF	C	3	0	0
329	1,5 - 2 y.o.	Girl	DFBEAC	C	6	1	0.05
330	1,5 - 2 y.o.	Girl	BDAFCE	C	5	0	0
331	1,5 - 2 y.o.	Girl	ABCDEF	C	3	0	0
332	2 - 2,5 y.o.	Girl	ECFADB	C	2	1	0.47
333	1,5 - 2 y.o.	Girl	CAEBFD	C	1	1	1.27
334	1,5 - 2 y.o.	Boy	ECFADB	C	2	0	0
335	1,5 - 2 y.o.	Girl	BDAFCE	C	5	0	0
201	2,5 - 3 y.o.	Boy	DFBEAC	D	1	0	0
202	2,5 - 3 y.o.	Girl	DFBEAC	D	1	0	0
203	1,5 - 2 y.o.	Boy	FEDCBA	D	3	0	0
204	1,5 - 2 y.o.	Boy	DFBEAC	D	1	0	0
205	1 - 1,5 y.o.	Girl	FEDCBA	D	3	1	0.68
206	1,5 - 2 y.o.	Girl	FEDCBA	D	3	0	0
207	2 - 2,5 y.o.	Girl	FEDCBA	D	3	1	0.87
208	2,5 - 3 y.o.	Boy	FEDCBA	D	3	0	0
209	1 - 1,5 y.o.	Boy	DFBEAC	D	1	1	0.62
210	2,5 - 3 y.o.	Girl	DFBEAC	D	1	1	0.29
211	1 - 1,5 y.o.	Boy	FEDCBA	D	3	0	0
213	1 - 1,5 y.o.	Boy	FEDCBA	D	3	0	0
214	2 - 2,5 y.o.	Boy	FEDCBA	D	3	1	0.91
215	1 - 1,5 y.o.	Boy	BDAFCE	D	2	0	0
216	1,5 - 2 y.o.	Boy	DFBEAC	D	1	0	0
217	1,5 - 2 y.o.	Girl	BDAFCE	D	2	1	1.3
218	1 - 1,5 y.o.	Girl	DFBEAC	D	1	0	0
219	1,5 - 2 y.o.	Girl	DFBEAC	D	1	1	0.72
220	1,5 - 2 y.o.	Boy	BDAFCE	D	2	1	0.65
221	1,5 - 2 y.o.	Girl	ECFADB	D	5	0	0
222	1 - 1,5 y.o.	Girl	BDAFCE	D	2	1	0.32
223	2 - 2,5 y.o.	Girl	BDAFCE	D	2	1	1
224	1 - 1,5 y.o.	Boy	ECFADB	D	5	1	0.2
225	1,5 - 2 y.o.	Girl	ABCDEF	D	4	0	0
226	1,5 - 2 y.o.	Boy	ECFADB	D	5	1	0.15
227	1,5 - 2 y.o.	Girl	CAEBFD	D	6	0	0
228	1 - 1,5 y.o.	Girl	ECFADB	D	5	1	0.73
229	1 - 1,5 y.o.	Girl	ABCDEF	D	4	1	0.8
230	1 - 1,5 y.o.	Girl	CAEBFD	D	6	0	0
231	1 - 1,5 y.o.	Girl	DFBEAC	D	1	1	0.74
233	1 - 1,5 y.o.	Girl	FEDCBA	D	3	0	0
234	1 - 1,5 y.o.	Boy	ABCDEF	D	4	1	1.44
235	1,5 - 2 y.o.	Girl	DFBEAC	D	1	0	0
239	2 - 2,5 y.o.	Boy	DFBEAC	D	1	1	0.71
240	1 - 1,5 y.o.	Boy	DFBEAC	D	1	0	0
241	2,5 - 3 y.o.	Girl	ECFADB	D	5	0	0
242	1 - 1,5 y.o.	Girl	ECFADB	D	5	1	0.51
243	1,5 - 2 y.o.	Girl	FEDCBA	D	3	0	0
244	2 - 2,5 y.o.	Girl	ECFADB	D	5	0	0
245	1 - 1,5 y.o.	Girl	ABCDEF	D	4	0	0
247	1,5 - 2 y.o.	Boy	ABCDEF	D	4	0	0
248	1 - 1,5 y.o.	Girl	CAEBFD	D	6	1	0.92
249	1,5 - 2 y.o.	Girl	ECFADB	D	5	1	1.33
251	2,5 - 3 y.o.	Girl	ABCDEF	D	4	0	0
253	2 - 2,5 y.o.	Boy	BDAFCE	D	2	1	0.4
254	1,5 - 2 y.o.	Boy	CAEBFD	D	6	0	0
255	1 - 1,5 y.o.	Boy	ABCDEF	D	4	1	0.57
256	2 - 2,5 y.o.	Girl	CAEBFD	D	6	1	0.32
257	1 - 1,5 y.o.	Boy	CAEBFD	D	6	0	0
259	1 - 1,5 y.o.	Boy	DFBEAC	D	1	1	0.36
260	2,5 - 3 y.o.	Boy	ECFADB	D	5	0	0
261	1,5 - 2 y.o.	Boy	FEDCBA	D	3	0	0
262	2,5 - 3 y.o.	Girl	CAEBFD	D	6	0	0
263	1 - 1,5 y.o.	Girl	DFBEAC	D	1	1	0.76
264	2,5 - 3 y.o.	Boy	ABCDEF	D	4	0	0
265	2,5 - 3 y.o.	Girl	DFBEAC	D	1	1	0.38
266	2,5 - 3 y.o.	Girl	FEDCBA	D	3	0	0
267	1 - 1,5 y.o.	Boy	FEDCBA	D	3	1	0.83
268	1,5 - 2 y.o.	Girl	ABCDEF	D	4	0	0
269	1,5 - 2 y.o.	Girl	CAEBFD	D	6	0	0
270	2 - 2,5 y.o.	Boy	ECFADB	D	5	1	1.33
271	1 - 1,5 y.o.	Boy	DFBEAC	D	1	1	1.08
272	2,5 - 3 y.o.	Boy	BDAFCE	D	2	1	1.41
273	1 - 1,5 y.o.	Girl	FEDCBA	D	3	0	0
274	1,5 - 2 y.o.	Boy	BDAFCE	D	2	0	0
275	1,5 - 2 y.o.	Girl	DFBEAC	D	1	1	1.34
276	2 - 2,5 y.o.	Girl	BDAFCE	D	2	1	0.48
277	1 - 1,5 y.o.	Girl	CAEBFD	D	6	0	0
278	1 - 1,5 y.o.	Girl	ABCDEF	D	4	1	1.15
279	2 - 2,5 y.o.	Boy	ABCDEF	D	4	1	2.58
280	1,5 - 2 y.o.	Boy	ABCDEF	D	4	0	0
281	1,5 - 2 y.o.	Boy	CAEBFD	D	6	0	0
284	1 - 1,5 y.o.	Boy	ABCDEF	D	4	0	0
285	1 - 1,5 y.o.	Boy	ECFADB	D	5	0	0
286	2,5 - 3 y.o.	Girl	BDAFCE	D	2	0	0
287	2 - 2,5 y.o.	Girl	ECFADB	D	5	1	1.92
288	2 - 2,5 y.o.	Boy	ECFADB	D	5	1	0.13
289	1 - 1,5 y.o.	Girl	BDAFCE	D	2	1	0.37
290	2 - 2,5 y.o.	Boy	CAEBFD	D	6	1	0.27
293	2 - 2,5 y.o.	Girl	CAEBFD	D	6	0	0
294	2,5 - 3 y.o.	Girl	ECFADB	D	5	1	1.17
296	2 - 2,5 y.o.	Boy	ECFADB	D	5	1	0.34
297	1 - 1,5 y.o.	Girl	CAEBFD	D	6	1	0.92
298	1,5 - 2 y.o.	Girl	ECFADB	D	5	1	0.48
299	1,5 - 2 y.o.	Girl	ABCDEF	D	4	0	0
301	1,5 - 2 y.o.	Girl	BDAFCE	D	2	0	0
302	1 - 1,5 y.o.	Girl	BDAFCE	D	2	1	0.22
303	2,5 - 3 y.o.	Boy	CAEBFD	D	6	0	0
304	1 - 1,5 y.o.	Girl	BDAFCE	D	2	0	0
305	1 - 1,5 y.o.	Girl	ECFADB	D	5	0	0
307	2 - 2,5 y.o.	Boy	BDAFCE	D	2	1	1.11
309	1,5 - 2 y.o.	Boy	ABCDEF	D	4	0	0
310	1 - 1,5 y.o.	Girl	ABCDEF	D	4	1	0.27
311	1,5 - 2 y.o.	Boy	BDAFCE	D	2	0	0
313	2 - 2,5 y.o.	Girl	ABCDEF	D	4	1	0.51
314	1,5 - 2 y.o.	Boy	CAEBFD	D	6	0	0
315	1,5 - 2 y.o.	Boy	FEDCBA	D	3	1	0.6
316	2 - 2,5 y.o.	Boy	DFBEAC	D	1	1	0.71
317	1 - 1,5 y.o.	Boy	BDAFCE	D	2	1	0.49
318	2 - 2,5 y.o.	Boy	ABCDEF	D	4	0	0
319	2,5 - 3 y.o.	Boy	DFBEAC	D	1	0	0
320	1,5 - 2 y.o.	Boy	DFBEAC	D	1	0	0
321	1,5 - 2 y.o.	Girl	FEDCBA	D	3	1	0.12
322	1 - 1,5 y.o.	Boy	BDAFCE	D	2	1	0.33
323	1 - 1,5 y.o.	Boy	ABCDEF	D	4	0	0
324	1 - 1,5 y.o.	Girl	FEDCBA	D	3	1	0.88
325	2,5 - 3 y.o.	Boy	FEDCBA	D	3	0	0
328	2,5 - 3 y.o.	Girl	ABCDEF	D	4	0	0
330	1,5 - 2 y.o.	Girl	BDAFCE	D	2	0	0
332	2 - 2,5 y.o.	Girl	ECFADB	D	5	0	0
333	1,5 - 2 y.o.	Girl	CAEBFD	D	6	1	0.62
334	1,5 - 2 y.o.	Boy	ECFADB	D	5	0	0
335	1,5 - 2 y.o.	Girl	BDAFCE	D	2	0	0
201	2,5 - 3 y.o.	Boy	DFBEAC	E	4	1	0.38
203	1,5 - 2 y.o.	Boy	FEDCBA	E	2	1	0.2
204	1,5 - 2 y.o.	Boy	DFBEAC	E	4	1	1.14
205	1 - 1,5 y.o.	Girl	FEDCBA	E	2	0	0
206	1,5 - 2 y.o.	Girl	FEDCBA	E	2	1	0.94
207	2 - 2,5 y.o.	Girl	FEDCBA	E	2	1	0.62
208	2,5 - 3 y.o.	Boy	FEDCBA	E	2	0	0
210	2,5 - 3 y.o.	Girl	DFBEAC	E	4	0	0
211	1 - 1,5 y.o.	Boy	FEDCBA	E	2	1	0.4
212	1 - 1,5 y.o.	Boy	BDAFCE	E	6	0	0
213	1 - 1,5 y.o.	Boy	FEDCBA	E	2	0	0
214	2 - 2,5 y.o.	Boy	FEDCBA	E	2	1	0.97
216	1,5 - 2 y.o.	Boy	DFBEAC	E	4	0	0
218	1 - 1,5 y.o.	Girl	DFBEAC	E	4	1	0.06
219	1,5 - 2 y.o.	Girl	DFBEAC	E	4	0	0
220	1,5 - 2 y.o.	Boy	BDAFCE	E	6	1	1.64
221	1,5 - 2 y.o.	Girl	ECFADB	E	1	0	0
222	1 - 1,5 y.o.	Girl	BDAFCE	E	6	0	0
223	2 - 2,5 y.o.	Girl	BDAFCE	E	6	0	0
224	1 - 1,5 y.o.	Boy	ECFADB	E	1	0	0
225	1,5 - 2 y.o.	Girl	ABCDEF	E	5	1	0.74
226	1,5 - 2 y.o.	Boy	ECFADB	E	1	0	0
227	1,5 - 2 y.o.	Girl	CAEBFD	E	3	0	0
228	1 - 1,5 y.o.	Girl	ECFADB	E	1	1	0.75
229	1 - 1,5 y.o.	Girl	ABCDEF	E	5	1	0.53
230	1 - 1,5 y.o.	Girl	CAEBFD	E	3	1	0.28
231	1 - 1,5 y.o.	Girl	DFBEAC	E	4	1	1.14
233	1 - 1,5 y.o.	Girl	FEDCBA	E	2	1	0.48
234	1 - 1,5 y.o.	Boy	ABCDEF	E	5	1	0.91
236	1 - 1,5 y.o.	Boy	CAEBFD	E	3	0	0
238	1 - 1,5 y.o.	Girl	BDAFCE	E	6	0	0
239	2 - 2,5 y.o.	Boy	DFBEAC	E	4	1	0.42
240	1 - 1,5 y.o.	Boy	DFBEAC	E	4	0	0
241	2,5 - 3 y.o.	Girl	ECFADB	E	1	0	0
242	1 - 1,5 y.o.	Girl	ECFADB	E	1	1	0.55
243	1,5 - 2 y.o.	Girl	FEDCBA	E	2	0	0
244	2 - 2,5 y.o.	Girl	ECFADB	E	1	1	0.22
245	1 - 1,5 y.o.	Girl	ABCDEF	E	5	0	0
246	1 - 1,5 y.o.	Boy	ECFADB	E	1	1	0.16
247	1,5 - 2 y.o.	Boy	ABCDEF	E	5	1	1.27
249	1,5 - 2 y.o.	Girl	ECFADB	E	1	0	0
250	1,5 - 2 y.o.	Girl	ECFADB	E	1	1	0.27
251	2,5 - 3 y.o.	Girl	ABCDEF	E	5	0	0
252	1 - 1,5 y.o.	Girl	ABCDEF	E	5	1	0.2
253	2 - 2,5 y.o.	Boy	BDAFCE	E	6	1	0.47
254	1,5 - 2 y.o.	Boy	CAEBFD	E	3	1	0.52
255	1 - 1,5 y.o.	Boy	ABCDEF	E	5	1	0.73
256	2 - 2,5 y.o.	Girl	CAEBFD	E	3	1	0.22
257	1 - 1,5 y.o.	Boy	CAEBFD	E	3	1	0.35
258	2 - 2,5 y.o.	Girl	DFBEAC	E	4	0	0
259	1 - 1,5 y.o.	Boy	DFBEAC	E	4	1	0.47
260	2,5 - 3 y.o.	Boy	ECFADB	E	1	1	0.4
261	1,5 - 2 y.o.	Boy	FEDCBA	E	2	1	0.25
262	2,5 - 3 y.o.	Girl	CAEBFD	E	3	0	0
263	1 - 1,5 y.o.	Girl	DFBEAC	E	4	0	0
264	2,5 - 3 y.o.	Boy	ABCDEF	E	5	0	0
265	2,5 - 3 y.o.	Girl	DFBEAC	E	4	0	0
266	2,5 - 3 y.o.	Girl	FEDCBA	E	2	1	0.23
267	1 - 1,5 y.o.	Boy	FEDCBA	E	2	1	0.49
268	1,5 - 2 y.o.	Girl	ABCDEF	E	5	0	0
269	1,5 - 2 y.o.	Girl	CAEBFD	E	3	1	0.42
270	2 - 2,5 y.o.	Boy	ECFADB	E	1	1	0.23
271	1 - 1,5 y.o.	Boy	DFBEAC	E	4	1	0.36
272	2,5 - 3 y.o.	Boy	BDAFCE	E	6	0	0
273	1 - 1,5 y.o.	Girl	FEDCBA	E	2	0	0
274	1,5 - 2 y.o.	Boy	BDAFCE	E	6	0	0
275	1,5 - 2 y.o.	Girl	DFBEAC	E	4	1	1.18
276	2 - 2,5 y.o.	Girl	BDAFCE	E	6	1	0.73
277	1 - 1,5 y.o.	Girl	CAEBFD	E	3	0	0
278	1 - 1,5 y.o.	Girl	ABCDEF	E	5	1	0.52
279	2 - 2,5 y.o.	Boy	ABCDEF	E	5	1	0.12
280	1,5 - 2 y.o.	Boy	ABCDEF	E	5	1	0.12
281	1,5 - 2 y.o.	Boy	CAEBFD	E	3	1	0.39
283	1 - 1,5 y.o.	Boy	CAEBFD	E	3	0	0
284	1 - 1,5 y.o.	Boy	ABCDEF	E	5	0	0
285	1 - 1,5 y.o.	Boy	ECFADB	E	1	0	0
286	2,5 - 3 y.o.	Girl	BDAFCE	E	6	1	0.24
287	2 - 2,5 y.o.	Girl	ECFADB	E	1	1	0.57
288	2 - 2,5 y.o.	Boy	ECFADB	E	1	1	1.08
289	1 - 1,5 y.o.	Girl	BDAFCE	E	6	0	0
292	1 - 1,5 y.o.	Girl	ECFADB	E	1	1	0.98
293	2 - 2,5 y.o.	Girl	CAEBFD	E	3	0	0
294	2,5 - 3 y.o.	Girl	ECFADB	E	1	1	0.47
295	1 - 1,5 y.o.	Boy	ECFADB	E	1	0	0
296	2 - 2,5 y.o.	Boy	ECFADB	E	1	1	0.36
297	1 - 1,5 y.o.	Girl	CAEBFD	E	3	0	0
298	1,5 - 2 y.o.	Girl	ECFADB	E	1	0	0
299	1,5 - 2 y.o.	Girl	ABCDEF	E	5	0	0
301	1,5 - 2 y.o.	Girl	BDAFCE	E	6	1	0.29
302	1 - 1,5 y.o.	Girl	BDAFCE	E	6	1	0.16
303	2,5 - 3 y.o.	Boy	CAEBFD	E	3	0	0
305	1 - 1,5 y.o.	Girl	ECFADB	E	1	0	0
306	2 - 2,5 y.o.	Boy	FEDCBA	E	2	0	0
307	2 - 2,5 y.o.	Boy	BDAFCE	E	6	1	0.92
308	1 - 1,5 y.o.	Boy	FEDCBA	E	2	0	0
309	1,5 - 2 y.o.	Boy	ABCDEF	E	5	0	0
310	1 - 1,5 y.o.	Girl	ABCDEF	E	5	0	0
311	1,5 - 2 y.o.	Boy	BDAFCE	E	6	1	0.46
312	2,5 - 3 y.o.	Boy	CAEBFD	E	3	1	0.34
313	2 - 2,5 y.o.	Girl	ABCDEF	E	5	0	0
314	1,5 - 2 y.o.	Boy	CAEBFD	E	3	0	0
315	1,5 - 2 y.o.	Boy	FEDCBA	E	2	1	0.33
317	1 - 1,5 y.o.	Boy	BDAFCE	E	6	1	0.42
318	2 - 2,5 y.o.	Boy	ABCDEF	E	5	0	0
319	2,5 - 3 y.o.	Boy	DFBEAC	E	4	0	0
320	1,5 - 2 y.o.	Boy	DFBEAC	E	4	0	0
321	1,5 - 2 y.o.	Girl	FEDCBA	E	2	0	0
322	1 - 1,5 y.o.	Boy	BDAFCE	E	6	1	0.05
323	1 - 1,5 y.o.	Boy	ABCDEF	E	5	0	0
324	1 - 1,5 y.o.	Girl	FEDCBA	E	2	0	0
325	2,5 - 3 y.o.	Boy	FEDCBA	E	2	0	0
328	2,5 - 3 y.o.	Girl	ABCDEF	E	5	0	0
329	1,5 - 2 y.o.	Girl	DFBEAC	E	4	1	0.56
330	1,5 - 2 y.o.	Girl	BDAFCE	E	6	1	0.58
332	2 - 2,5 y.o.	Girl	ECFADB	E	1	1	1.31
333	1,5 - 2 y.o.	Girl	CAEBFD	E	3	1	1.16
334	1,5 - 2 y.o.	Boy	ECFADB	E	1	1	0.39
335	1,5 - 2 y.o.	Girl	BDAFCE	E	6	0	0
201	2,5 - 3 y.o.	Boy	DFBEAC	F	2	1	0.3
202	2,5 - 3 y.o.	Girl	DFBEAC	F	2	1	0.23
203	1,5 - 2 y.o.	Boy	FEDCBA	F	1	0	0
204	1,5 - 2 y.o.	Boy	DFBEAC	F	2	0	0
205	1 - 1,5 y.o.	Girl	FEDCBA	F	1	1	1.37
206	1,5 - 2 y.o.	Girl	FEDCBA	F	1	1	0.35
207	2 - 2,5 y.o.	Girl	FEDCBA	F	1	1	0.77
208	2,5 - 3 y.o.	Boy	FEDCBA	F	1	0	0
209	1 - 1,5 y.o.	Boy	DFBEAC	F	2	1	0.64
210	2,5 - 3 y.o.	Girl	DFBEAC	F	2	1	0.34
211	1 - 1,5 y.o.	Boy	FEDCBA	F	1	0	0
212	1 - 1,5 y.o.	Boy	BDAFCE	F	4	0	0
213	1 - 1,5 y.o.	Boy	FEDCBA	F	1	0	0
214	2 - 2,5 y.o.	Boy	FEDCBA	F	1	1	0.31
215	1 - 1,5 y.o.	Boy	BDAFCE	F	4	0	0
216	1,5 - 2 y.o.	Boy	DFBEAC	F	2	0	0
218	1 - 1,5 y.o.	Girl	DFBEAC	F	2	1	0.27
219	1,5 - 2 y.o.	Girl	DFBEAC	F	2	0	0
220	1,5 - 2 y.o.	Boy	BDAFCE	F	4	1	0.22
221	1,5 - 2 y.o.	Girl	ECFADB	F	3	1	0.65
222	1 - 1,5 y.o.	Girl	BDAFCE	F	4	1	0.27
223	2 - 2,5 y.o.	Girl	BDAFCE	F	4	1	1.16
224	1 - 1,5 y.o.	Boy	ECFADB	F	3	1	0.72
225	1,5 - 2 y.o.	Girl	ABCDEF	F	6	1	0.2
227	1,5 - 2 y.o.	Girl	CAEBFD	F	5	0	0
228	1 - 1,5 y.o.	Girl	ECFADB	F	3	1	1.36
229	1 - 1,5 y.o.	Girl	ABCDEF	F	6	0	0
230	1 - 1,5 y.o.	Girl	CAEBFD	F	5	1	0.4
231	1 - 1,5 y.o.	Girl	DFBEAC	F	2	1	1.24
233	1 - 1,5 y.o.	Girl	FEDCBA	F	1	0	0
234	1 - 1,5 y.o.	Boy	ABCDEF	F	6	1	0.93
235	1,5 - 2 y.o.	Girl	DFBEAC	F	2	0	0
236	1 - 1,5 y.o.	Boy	CAEBFD	F	5	0	0
238	1 - 1,5 y.o.	Girl	BDAFCE	F	4	0	0
239	2 - 2,5 y.o.	Boy	DFBEAC	F	2	1	0.66
240	1 - 1,5 y.o.	Boy	DFBEAC	F	2	0	0
241	2,5 - 3 y.o.	Girl	ECFADB	F	3	0	0
242	1 - 1,5 y.o.	Girl	ECFADB	F	3	1	1.74
243	1,5 - 2 y.o.	Girl	FEDCBA	F	1	1	0.76
244	2 - 2,5 y.o.	Girl	ECFADB	F	3	0	0
245	1 - 1,5 y.o.	Girl	ABCDEF	F	6	0	0
246	1 - 1,5 y.o.	Boy	ECFADB	F	3	1	1.12
247	1,5 - 2 y.o.	Boy	ABCDEF	F	6	1	0.49
248	1 - 1,5 y.o.	Girl	CAEBFD	F	5	0	0
249	1,5 - 2 y.o.	Girl	ECFADB	F	3	1	0.96
251	2,5 - 3 y.o.	Girl	ABCDEF	F	6	0	0
252	1 - 1,5 y.o.	Girl	ABCDEF	F	6	1	0.87
253	2 - 2,5 y.o.	Boy	BDAFCE	F	4	0	0
254	1,5 - 2 y.o.	Boy	CAEBFD	F	5	1	0.44
255	1 - 1,5 y.o.	Boy	ABCDEF	F	6	1	0.83
256	2 - 2,5 y.o.	Girl	CAEBFD	F	5	0	0
257	1 - 1,5 y.o.	Boy	CAEBFD	F	5	0	0
259	1 - 1,5 y.o.	Boy	DFBEAC	F	2	0	0
260	2,5 - 3 y.o.	Boy	ECFADB	F	3	1	0.52
261	1,5 - 2 y.o.	Boy	FEDCBA	F	1	0	0
262	2,5 - 3 y.o.	Girl	CAEBFD	F	5	0	0
263	1 - 1,5 y.o.	Girl	DFBEAC	F	2	0	0
264	2,5 - 3 y.o.	Boy	ABCDEF	F	6	0	0
265	2,5 - 3 y.o.	Girl	DFBEAC	F	2	0	0
266	2,5 - 3 y.o.	Girl	FEDCBA	F	1	1	0.17
267	1 - 1,5 y.o.	Boy	FEDCBA	F	1	1	0.64
268	1,5 - 2 y.o.	Girl	ABCDEF	F	6	0	0
269	1,5 - 2 y.o.	Girl	CAEBFD	F	5	1	0.52
270	2 - 2,5 y.o.	Boy	ECFADB	F	3	1	0.38
271	1 - 1,5 y.o.	Boy	DFBEAC	F	2	1	0.95
272	2,5 - 3 y.o.	Boy	BDAFCE	F	4	0	0
273	1 - 1,5 y.o.	Girl	FEDCBA	F	1	1	0.83
274	1,5 - 2 y.o.	Boy	BDAFCE	F	4	0	0
275	1,5 - 2 y.o.	Girl	DFBEAC	F	2	1	0.87
276	2 - 2,5 y.o.	Girl	BDAFCE	F	4	1	0.66
277	1 - 1,5 y.o.	Girl	CAEBFD	F	5	1	0.65
278	1 - 1,5 y.o.	Girl	ABCDEF	F	6	1	0.64
279	2 - 2,5 y.o.	Boy	ABCDEF	F	6	1	2.54
280	1,5 - 2 y.o.	Boy	ABCDEF	F	6	0	0
281	1,5 - 2 y.o.	Boy	CAEBFD	F	5	0	0
282	1,5 - 2 y.o.	Boy	ABCDEF	F	6	0	0
284	1 - 1,5 y.o.	Boy	ABCDEF	F	6	0	0
285	1 - 1,5 y.o.	Boy	ECFADB	F	3	0	0
286	2,5 - 3 y.o.	Girl	BDAFCE	F	4	0	0
287	2 - 2,5 y.o.	Girl	ECFADB	F	3	1	1.61
288	2 - 2,5 y.o.	Boy	ECFADB	F	3	1	0.09
289	1 - 1,5 y.o.	Girl	BDAFCE	F	4	1	0.3
290	2 - 2,5 y.o.	Boy	CAEBFD	F	5	1	0.35
292	1 - 1,5 y.o.	Girl	ECFADB	F	3	1	0.85
293	2 - 2,5 y.o.	Girl	CAEBFD	F	5	1	0.07
294	2,5 - 3 y.o.	Girl	ECFADB	F	3	1	0.72
295	1 - 1,5 y.o.	Boy	ECFADB	F	3	0	0
296	2 - 2,5 y.o.	Boy	ECFADB	F	3	1	1.19
297	1 - 1,5 y.o.	Girl	CAEBFD	F	5	0	0
298	1,5 - 2 y.o.	Girl	ECFADB	F	3	0	0
299	1,5 - 2 y.o.	Girl	ABCDEF	F	6	1	0.28
301	1,5 - 2 y.o.	Girl	BDAFCE	F	4	0	0
303	2,5 - 3 y.o.	Boy	CAEBFD	F	5	0	0
305	1 - 1,5 y.o.	Girl	ECFADB	F	3	0	0
306	2 - 2,5 y.o.	Boy	FEDCBA	F	1	0	0
307	2 - 2,5 y.o.	Boy	BDAFCE	F	4	1	0.42
308	1 - 1,5 y.o.	Boy	FEDCBA	F	1	1	0.39
309	1,5 - 2 y.o.	Boy	ABCDEF	F	6	0	0
310	1 - 1,5 y.o.	Girl	ABCDEF	F	6	0	0
311	1,5 - 2 y.o.	Boy	BDAFCE	F	4	0	0
313	2 - 2,5 y.o.	Girl	ABCDEF	F	6	1	0.05
314	1,5 - 2 y.o.	Boy	CAEBFD	F	5	0	0
315	1,5 - 2 y.o.	Boy	FEDCBA	F	1	0	0
316	2 - 2,5 y.o.	Boy	DFBEAC	F	2	1	0.84
317	1 - 1,5 y.o.	Boy	BDAFCE	F	4	1	0.46
318	2 - 2,5 y.o.	Boy	ABCDEF	F	6	0	0
319	2,5 - 3 y.o.	Boy	DFBEAC	F	2	0	0
320	1,5 - 2 y.o.	Boy	DFBEAC	F	2	1	0.6
321	1,5 - 2 y.o.	Girl	FEDCBA	F	1	0	0
322	1 - 1,5 y.o.	Boy	BDAFCE	F	4	1	0.16
323	1 - 1,5 y.o.	Boy	ABCDEF	F	6	1	0.25
324	1 - 1,5 y.o.	Girl	FEDCBA	F	1	0	0
325	2,5 - 3 y.o.	Boy	FEDCBA	F	1	1	0.22
326	1 - 1,5 y.o.	Girl	DFBEAC	F	2	0	0
328	2,5 - 3 y.o.	Girl	ABCDEF	F	6	0	0
329	1,5 - 2 y.o.	Girl	DFBEAC	F	2	1	0.27
330	1,5 - 2 y.o.	Girl	BDAFCE	F	4	0	0
331	1,5 - 2 y.o.	Girl	ABCDEF	F	6	0	0
332	2 - 2,5 y.o.	Girl	ECFADB	F	3	1	0.6
333	1,5 - 2 y.o.	Girl	CAEBFD	F	5	0	0
334	1,5 - 2 y.o.	Boy	ECFADB	F	3	1	0.86
