# Supplementary material for: The importance of an ecologically valid method in the evaluation of toddler interaction with coloured liquid laundry detergent capsules
Source: PLoS One. 2018 Jul 2;13(7):e0199976. doi: 10.1371/journal.pone.0199976 (PMC6028113; doi:10.1371/journal.pone.0199976)
Supplement: S3 Fig — (XLSX) [file pone.0199976.s003.xlsx]

## Sheet: Sheet1
sys_RespNum	sys_SequentialRespNum	sys_StartTime	sys_EndTime	sys_ElapsedTime	sys_MXDVersion_MXDF	PNLID	CONFIRMID	AGE_CHILD	AGE_CHILD2	GENDER	MXDF_1_b	MXDF_1_w	MXDF_2_b	MXDF_2_w	MXDF_3_b	MXDF_3_w	MXDF_4_b	MXDF_4_w	MXDF_5_b	MXDF_5_w	MXDF_6_b	MXDF_6_w
8	1	14 Nov 2016 - 9:17:43 EST	14 Nov 2016 - 9:22:31 EST	0h 4m 48s	8	1	Yes, this is the correct ID	1 - 1,5 y.o.	1 to 2 years of age	Boy	6	3	2	1	3	2	6	1	5	4	6	4
10	2	15 Nov 2016 - 2:56:52 EST	15 Nov 2016 - 2:59:53 EST	0h 3m 1s	10	2	Yes, this is the correct ID	2,5 - 3 y.o.	2 to 3 years of age	Girl	6	2	5	6	1	4	3	1	4	5	6	3
11	3	15 Nov 2016 - 2:57:15 EST	15 Nov 2016 - 3:40:14 EST	0h 42m 59s	11	101	Yes, this is the correct ID	1,5 - 2 y.o.	1 to 2 years of age	Boy	2	5	2	4	3	1	6	5	2	4	6	1
12	4	15 Nov 2016 - 3:00:10 EST	15 Nov 2016 - 3:21:23 EST	0h 21m 13s	12	3	Yes, this is the correct ID	1,5 - 2 y.o.	1 to 2 years of age	Boy	6	2	3	5	1	2	3	4	1	6	2	3
13	5	15 Nov 2016 - 3:40:16 EST	15 Nov 2016 - 4:06:11 EST	0h 25m 55s	13	102	Yes, this is the correct ID	1 - 1,5 y.o.	1 to 2 years of age	Girl	3	6	4	2	5	4	5	6	2	1	1	5
14	6	15 Nov 2016 - 3:41:57 EST	15 Nov 2016 - 3:45:42 EST	0h 3m 45s	14	4	Yes, this is the correct ID	1,5 - 2 y.o.	1 to 2 years of age	Girl	5	6	4	1	4	6	1	3	6	3	5	4
17	7	15 Nov 2016 - 4:08:56 EST	15 Nov 2016 - 4:12:53 EST	0h 3m 57s	17	103	Yes, this is the correct ID	1 - 1,5 y.o.	1 to 2 years of age	Girl	1	5	3	4	5	1	6	4	4	3	2	1
18	8	15 Nov 2016 - 4:10:30 EST	15 Nov 2016 - 4:37:28 EST	0h 26m 58s	18	104	Yes, this is the correct ID	1 - 1,5 y.o.	1 to 2 years of age	Boy	3	2	4	1	5	6	5	3	2	6	1	5
19	9	15 Nov 2016 - 4:42:19 EST	15 Nov 2016 - 5:10:25 EST	0h 28m 6s	19	5	Yes, this is the correct ID	2,5 - 3 y.o.	2 to 3 years of age	Girl	6	2	6	5	3	1	5	2	5	4	1	3
20	10	15 Nov 2016 - 5:07:51 EST	15 Nov 2016 - 6:07:55 EST	1h 0m 4s	20	105	Yes, this is the correct ID	2 - 2,5 y.o.	2 to 3 years of age	Girl	6	1	6	4	3	1	3	2	5	1	6	3
21	11	15 Nov 2016 - 5:10:45 EST	15 Nov 2016 - 5:14:12 EST	0h 3m 27s	21	6	Yes, this is the correct ID	2 - 2,5 y.o.	2 to 3 years of age	Girl	5	1	1	3	1	3	5	4	6	4	3	6
22	12	15 Nov 2016 - 6:01:38 EST	15 Nov 2016 - 6:34:46 EST	0h 33m 8s	22	7	Yes, this is the correct ID	1 - 1,5 y.o.	1 to 2 years of age	Girl	1	5	2	3	3	2	5	2	3	4	1	4
23	13	15 Nov 2016 - 6:07:58 EST	15 Nov 2016 - 6:26:27 EST	0h 18m 29s	23	106	Yes, this is the correct ID	2,5 - 3 y.o.	2 to 3 years of age	Girl	5	4	2	1	5	6	5	3	2	6	1	3
24	14	15 Nov 2016 - 6:26:34 EST	15 Nov 2016 - 8:11:16 EST	1h 44m 42s	24	107	Yes, this is the correct ID	2,5 - 3 y.o.	2 to 3 years of age	Boy	5	1	4	3	3	5	6	5	4	6	3	1
25	15	15 Nov 2016 - 6:34:49 EST	15 Nov 2016 - 6:40:28 EST	0h 5m 39s	25	8	Yes, this is the correct ID	2 - 2,5 y.o.	2 to 3 years of age	Girl	3	4	5	3	6	3	5	6	4	1	6	4
26	16	15 Nov 2016 - 6:49:48 EST	15 Nov 2016 - 6:55:49 EST	0h 6m 1s	1	9	Yes, this is the correct ID	1,5 - 2 y.o.	1 to 2 years of age	Girl	4	6	3	5	3	4	1	6	6	2	2	1
27	17	15 Nov 2016 - 7:36:03 EST	15 Nov 2016 - 8:06:41 EST	0h 30m 38s	2	10	Yes, this is the correct ID	2,5 - 3 y.o.	2 to 3 years of age	Girl	5	3	5	1	6	2	4	6	4	6	1	4
28	18	15 Nov 2016 - 8:06:46 EST	15 Nov 2016 - 8:40:08 EST	0h 33m 22s	3	11	Yes, this is the correct ID	1 - 1,5 y.o.	1 to 2 years of age	Girl	2	3	1	2	2	6	5	1	3	4	4	5
29	19	15 Nov 2016 - 8:11:19 EST	15 Nov 2016 - 9:08:26 EST	0h 57m 7s	4	108	Yes, this is the correct ID	1,5 - 2 y.o.	1 to 2 years of age	Boy	3	4	1	6	5	2	2	5	3	1	3	6
31	20	15 Nov 2016 - 9:05:41 EST	15 Nov 2016 - 9:12:39 EST	0h 6m 58s	6	13	Yes, this is the correct ID	2 - 2,5 y.o.	2 to 3 years of age	Girl	2	6	4	1	3	6	6	4	1	5	3	2
32	21	15 Nov 2016 - 9:08:29 EST	15 Nov 2016 - 9:27:37 EST	0h 19m 8s	7	109	Yes, this is the correct ID	1,5 - 2 y.o.	1 to 2 years of age	Girl	5	2	6	2	3	1	3	1	2	4	4	5
33	22	15 Nov 2016 - 9:22:44 EST	15 Nov 2016 - 9:28:46 EST	0h 6m 2s	8	14	Yes, this is the correct ID	2 - 2,5 y.o.	2 to 3 years of age	Girl	5	6	2	3	3	2	1	5	4	1	4	6
34	23	15 Nov 2016 - 9:27:42 EST	15 Nov 2016 - 10:02:57 EST	0h 35m 15s	9	110	Yes, this is the correct ID	1 - 1,5 y.o.	1 to 2 years of age	Girl	5	2	6	4	4	1	1	2	3	5	3	6
35	24	15 Nov 2016 - 10:03:01 EST	15 Nov 2016 - 10:27:00 EST	0h 23m 59s	10	111	Yes, this is the correct ID	2,5 - 3 y.o.	2 to 3 years of age	Girl	6	2	6	1	5	1	3	1	4	5	6	3
36	25	15 Nov 2016 - 10:27:04 EST	15 Nov 2016 - 10:29:58 EST	0h 2m 54s	11	112	Yes, this is the correct ID	1,5 - 2 y.o.	1 to 2 years of age	Girl	1	5	4	2	4	1	3	6	5	2	6	3
37	26	15 Nov 2016 - 10:27:06 EST	15 Nov 2016 - 10:36:59 EST	0h 9m 53s	12	15	Yes, this is the correct ID	1,5 - 2 y.o.	1 to 2 years of age	Boy	5	6	4	3	2	1	3	1	4	6	2	5
38	27	16 Nov 2016 - 2:34:18 EST	16 Nov 2016 - 2:49:04 EST	0h 14m 46s	13	16	Yes, this is the correct ID	2,5 - 3 y.o.	2 to 3 years of age	Boy	3	2	4	3	5	6	6	5	3	2	5	4
40	28	16 Nov 2016 - 3:13:12 EST	16 Nov 2016 - 3:22:21 EST	0h 9m 9s	15	114	Yes, this is the correct ID	1 - 1,5 y.o.	1 to 2 years of age	Boy	4	5	1	6	3	6	3	1	2	6	5	1
41	29	16 Nov 2016 - 3:39:08 EST	16 Nov 2016 - 3:58:27 EST	0h 19m 19s	16	115	Yes, this is the correct ID	1,5 - 2 y.o.	1 to 2 years of age	Boy	2	3	6	5	6	4	6	1	2	1	5	4
42	30	16 Nov 2016 - 3:41:32 EST	16 Nov 2016 - 3:50:41 EST	0h 9m 9s	17	17	Yes, this is the correct ID	1 - 1,5 y.o.	1 to 2 years of age	Boy	5	1	3	4	1	5	5	6	3	6	1	2
43	31	16 Nov 2016 - 3:50:44 EST	16 Nov 2016 - 4:22:52 EST	0h 32m 8s	18	18	Yes, this is the correct ID	1,5 - 2 y.o.	1 to 2 years of age	Girl	2	6	4	2	6	5	5	3	6	4	5	1
44	32	16 Nov 2016 - 3:58:33 EST	16 Nov 2016 - 4:04:16 EST	0h 5m 43s	19	116	Yes, this is the correct ID	1,5 - 2 y.o.	1 to 2 years of age	Boy	6	2	6	2	1	6	5	2	5	3	3	1
45	33	16 Nov 2016 - 4:14:48 EST	16 Nov 2016 - 5:09:48 EST	0h 55m 0s	20	117	Yes, this is the correct ID	1 - 1,5 y.o.	1 to 2 years of age	Boy	4	6	6	4	2	1	2	3	1	5	6	3
46	34	16 Nov 2016 - 4:22:55 EST	16 Nov 2016 - 4:45:58 EST	0h 23m 3s	21	19	Yes, this is the correct ID	1 - 1,5 y.o.	1 to 2 years of age	Boy	5	6	3	4	5	1	2	5	4	6	6	2
47	35	16 Nov 2016 - 4:46:01 EST	16 Nov 2016 - 5:11:23 EST	0h 25m 22s	22	20	Yes, this is the correct ID	2,5 - 3 y.o.	2 to 3 years of age	Girl	5	4	2	5	6	3	2	5	4	3	4	6
48	36	16 Nov 2016 - 5:09:51 EST	16 Nov 2016 - 5:15:28 EST	0h 5m 37s	23	118	Yes, this is the correct ID	1,5 - 2 y.o.	1 to 2 years of age	Boy	5	2	1	2	5	6	3	5	2	6	3	4
49	37	16 Nov 2016 - 5:11:26 EST	16 Nov 2016 - 6:45:00 EST	1h 33m 34s	24	21	Yes, this is the correct ID	1,5 - 2 y.o.	1 to 2 years of age	Girl	2	1	4	3	5	3	6	4	6	2	2	1
50	38	16 Nov 2016 - 6:10:53 EST	16 Nov 2016 - 6:33:36 EST	0h 22m 43s	25	119	Yes, this is the correct ID	2,5 - 3 y.o.	2 to 3 years of age	Boy	3	4	2	5	3	1	1	5	4	1	2	6
52	39	16 Nov 2016 - 6:45:04 EST	16 Nov 2016 - 6:49:54 EST	0h 4m 50s	2	22	Yes, this is the correct ID	2 - 2,5 y.o.	2 to 3 years of age	Girl	3	5	3	1	2	6	1	6	3	4	4	2
53	40	16 Nov 2016 - 7:14:59 EST	16 Nov 2016 - 7:31:30 EST	0h 16m 31s	3	121	Yes, this is the correct ID	1,5 - 2 y.o.	1 to 2 years of age	Girl	6	2	3	2	2	6	1	4	5	4	5	4
54	41	16 Nov 2016 - 7:25:56 EST	16 Nov 2016 - 7:31:24 EST	0h 5m 28s	4	23	Yes, this is the correct ID	1 - 1,5 y.o.	1 to 2 years of age	Girl	4	2	6	5	6	5	4	2	1	4	1	3
55	42	16 Nov 2016 - 7:31:33 EST	16 Nov 2016 - 8:06:33 EST	0h 35m 0s	5	122	Yes, this is the correct ID	2,5 - 3 y.o.	2 to 3 years of age	Boy	4	1	3	2	4	1	4	3	6	5	1	2
56	43	16 Nov 2016 - 7:42:03 EST	16 Nov 2016 - 7:50:01 EST	0h 7m 58s	6	24	Yes, this is the correct ID	1,5 - 2 y.o.	1 to 2 years of age	Boy	2	6	4	5	3	2	6	5	5	3	3	2
58	44	16 Nov 2016 - 8:10:56 EST	16 Nov 2016 - 8:17:10 EST	0h 6m 14s	8	25	Yes, this is the correct ID	1 - 1,5 y.o.	1 to 2 years of age	Boy	6	5	3	1	2	4	6	1	5	1	2	4
59	45	16 Nov 2016 - 8:35:27 EST	16 Nov 2016 - 8:38:34 EST	0h 3m 7s	9	124	Yes, this is the correct ID	1 - 1,5 y.o.	1 to 2 years of age	Boy	2	5	4	6	2	4	5	2	6	3	6	4
60	46	16 Nov 2016 - 8:41:38 EST	16 Nov 2016 - 8:47:57 EST	0h 6m 19s	10	26	Yes, this is the correct ID	1,5 - 2 y.o.	1 to 2 years of age	Girl	4	2	1	5	1	5	3	1	3	5	3	6
61	47	16 Nov 2016 - 9:04:17 EST	16 Nov 2016 - 9:06:57 EST	0h 2m 40s	11	125	Yes, this is the correct ID	2 - 2,5 y.o.	2 to 3 years of age	Boy	5	2	6	2	1	3	6	3	5	2	1	6
62	48	16 Nov 2016 - 9:11:10 EST	16 Nov 2016 - 9:17:44 EST	0h 6m 34s	12	28	Yes, this is the correct ID	2,5 - 3 y.o.	2 to 3 years of age	Boy	5	6	4	3	6	1	4	1	1	4	2	5
63	49	16 Nov 2016 - 9:34:06 EST	16 Nov 2016 - 9:37:27 EST	0h 3m 21s	13	126	Yes, this is the correct ID	1 - 1,5 y.o.	1 to 2 years of age	Boy	6	3	3	2	6	5	5	1	2	3	1	5
64	50	16 Nov 2016 - 10:06:34 EST	16 Nov 2016 - 10:11:52 EST	0h 5m 18s	14	27	Yes, this is the correct ID	1,5 - 2 y.o.	1 to 2 years of age	Boy	6	3	4	1	4	6	5	3	6	1	5	2
65	51	16 Nov 2016 - 10:36:36 EST	16 Nov 2016 - 10:41:58 EST	0h 5m 22s	15	127	Yes, this is the correct ID	1,5 - 2 y.o.	1 to 2 years of age	Girl	5	4	1	6	4	6	3	2	2	5	5	1
67	52	17 Nov 2016 - 2:37:54 EST	17 Nov 2016 - 2:46:57 EST	0h 9m 3s	17	128	Yes, this is the correct ID	1,5 - 2 y.o.	1 to 2 years of age	Girl	1	5	4	2	5	1	4	5	6	4	3	2
68	53	17 Nov 2016 - 2:42:56 EST	17 Nov 2016 - 2:46:26 EST	0h 3m 30s	18	29	Yes, this is the correct ID	2,5 - 3 y.o.	2 to 3 years of age	Boy	6	3	4	1	5	6	5	3	2	4	1	4
69	54	17 Nov 2016 - 3:00:15 EST	17 Nov 2016 - 3:05:53 EST	0h 5m 38s	19	30	Yes, this is the correct ID	1,5 - 2 y.o.	1 to 2 years of age	Boy	2	1	5	6	3	1	2	5	4	3	3	4
70	55	17 Nov 2016 - 3:04:19 EST	17 Nov 2016 - 3:10:12 EST	0h 5m 53s	20	129	Yes, this is the correct ID	1 - 1,5 y.o.	1 to 2 years of age	Boy	1	4	6	5	3	1	4	2	5	2	5	6
71	56	17 Nov 2016 - 3:38:36 EST	17 Nov 2016 - 3:41:53 EST	0h 3m 17s	21	31	Yes, this is the correct ID	2 - 2,5 y.o.	2 to 3 years of age	Girl	5	6	4	3	5	1	4	2	6	4	6	3
72	57	17 Nov 2016 - 3:38:54 EST	17 Nov 2016 - 3:45:02 EST	0h 6m 8s	22	130	Yes, this is the correct ID	1 - 1,5 y.o.	1 to 2 years of age	Boy	1	5	3	2	3	2	1	5	6	4	6	4
73	58	17 Nov 2016 - 3:49:44 EST	17 Nov 2016 - 4:10:49 EST	0h 21m 5s	23	32	Yes, this is the correct ID	1 - 1,5 y.o.	1 to 2 years of age	Girl	5	4	2	1	1	6	3	5	6	2	3	4
74	59	17 Nov 2016 - 3:54:30 EST	17 Nov 2016 - 4:02:18 EST	0h 7m 48s	24	131	Yes, this is the correct ID	1 - 1,5 y.o.	1 to 2 years of age	Boy	1	2	1	3	6	5	6	4	4	6	3	2
75	60	17 Nov 2016 - 4:10:51 EST	17 Nov 2016 - 4:34:30 EST	0h 23m 39s	25	33	Yes, this is the correct ID	1,5 - 2 y.o.	1 to 2 years of age	Boy	4	5	2	3	6	1	5	1	4	2	2	6
76	61	17 Nov 2016 - 4:34:33 EST	17 Nov 2016 - 5:00:41 EST	0h 26m 8s	1	34	Yes, this is the correct ID	1 - 1,5 y.o.	1 to 2 years of age	Boy	5	6	3	5	4	2	1	3	4	2	1	2
77	62	17 Nov 2016 - 4:37:02 EST	17 Nov 2016 - 4:41:46 EST	0h 4m 44s	2	132	Yes, this is the correct ID	2 - 2,5 y.o.	2 to 3 years of age	Boy	2	3	3	1	5	6	6	4	4	6	4	2
78	63	17 Nov 2016 - 5:00:43 EST	17 Nov 2016 - 6:05:05 EST	1h 4m 22s	3	35	Yes, this is the correct ID	2,5 - 3 y.o.	2 to 3 years of age	Girl	2	6	3	1	1	6	4	1	3	4	5	4
79	64	17 Nov 2016 - 5:14:05 EST	17 Nov 2016 - 5:18:27 EST	0h 4m 22s	4	133	Yes, this is the correct ID	2 - 2,5 y.o.	2 to 3 years of age	Boy	3	4	5	6	6	2	2	5	3	1	6	3
80	65	17 Nov 2016 - 5:55:26 EST	17 Nov 2016 - 6:03:14 EST	0h 7m 48s	5	134	Yes, this is the correct ID	1 - 1,5 y.o.	1 to 2 years of age	Girl	4	2	3	2	1	4	6	3	5	3	1	2
81	66	17 Nov 2016 - 6:05:08 EST	17 Nov 2016 - 6:35:13 EST	0h 30m 5s	6	36	Yes, this is the correct ID	1,5 - 2 y.o.	1 to 2 years of age	Boy	2	1	5	1	3	6	6	5	5	3	3	4
82	67	17 Nov 2016 - 6:35:33 EST	17 Nov 2016 - 7:20:37 EST	0h 45m 4s	7	37	Yes, this is the correct ID	1,5 - 2 y.o.	1 to 2 years of age	Girl	5	6	6	2	3	1	1	3	4	5	5	3
83	68	17 Nov 2016 - 6:47:58 EST	17 Nov 2016 - 7:13:05 EST	0h 25m 7s	8	135	Yes, this is the correct ID	1,5 - 2 y.o.	1 to 2 years of age	Boy	5	3	1	3	3	2	6	5	4	1	2	6
84	69	17 Nov 2016 - 7:13:09 EST	17 Nov 2016 - 7:30:41 EST	0h 17m 32s	9	136	Yes, this is the correct ID	1 - 1,5 y.o.	1 to 2 years of age	Boy	5	3	1	6	4	2	1	5	6	3	3	6
85	70	17 Nov 2016 - 7:20:47 EST	17 Nov 2016 - 7:29:40 EST	0h 8m 53s	10	38	Yes, this is the correct ID	1,5 - 2 y.o.	1 to 2 years of age	Girl	6	4	6	5	5	1	3	2	5	4	3	6
86	71	17 Nov 2016 - 7:30:44 EST	17 Nov 2016 - 7:40:34 EST	0h 9m 50s	11	137	Yes, this is the correct ID	1 - 1,5 y.o.	1 to 2 years of age	Boy	1	2	2	4	3	1	3	6	5	2	3	1
87	72	17 Nov 2016 - 7:39:14 EST	17 Nov 2016 - 7:43:04 EST	0h 3m 50s	12	39	Yes, this is the correct ID	2 - 2,5 y.o.	2 to 3 years of age	Boy	5	6	3	4	1	2	1	3	1	4	3	2
88	73	17 Nov 2016 - 7:40:39 EST	17 Nov 2016 - 7:46:49 EST	0h 6m 10s	13	138	Yes, this is the correct ID	2,5 - 3 y.o.	2 to 3 years of age	Girl	3	2	4	2	5	6	6	1	2	1	1	4
90	74	17 Nov 2016 - 7:46:52 EST	17 Nov 2016 - 8:05:39 EST	0h 18m 47s	15	139	Yes, this is the correct ID	1,5 - 2 y.o.	1 to 2 years of age	Boy	4	3	1	4	3	4	2	1	5	2	1	5
91	75	17 Nov 2016 - 8:05:42 EST	17 Nov 2016 - 8:13:38 EST	0h 7m 56s	16	140	Yes, this is the correct ID	1 - 1,5 y.o.	1 to 2 years of age	Girl	3	2	6	5	1	4	3	1	2	4	3	4
92	76	17 Nov 2016 - 8:13:42 EST	17 Nov 2016 - 9:21:58 EST	1h 8m 16s	17	141	Yes, this is the correct ID	1,5 - 2 y.o.	1 to 2 years of age	Girl	2	5	4	2	1	5	4	5	6	4	3	2
93	77	17 Nov 2016 - 9:22:05 EST	17 Nov 2016 - 9:42:55 EST	0h 20m 50s	18	142	Yes, this is the correct ID	2 - 2,5 y.o.	2 to 3 years of age	Girl	3	6	2	1	6	5	1	3	4	2	4	5
94	78	17 Nov 2016 - 9:30:20 EST	17 Nov 2016 - 9:47:43 EST	0h 17m 23s	19	41	Yes, this is the correct ID	1,5 - 2 y.o.	1 to 2 years of age	Boy	2	1	6	5	1	6	5	2	3	4	4	3
95	79	17 Nov 2016 - 9:42:58 EST	17 Nov 2016 - 10:11:55 EST	0h 28m 57s	20	143	Yes, this is the correct ID	1,5 - 2 y.o.	1 to 2 years of age	Boy	6	1	4	5	1	2	2	3	5	1	3	6
96	80	17 Nov 2016 - 10:11:59 EST	17 Nov 2016 - 10:25:49 EST	0h 13m 50s	21	144	Yes, this is the correct ID	2 - 2,5 y.o.	2 to 3 years of age	Boy	6	1	1	3	5	3	5	2	4	2	6	3
97	81	17 Nov 2016 - 10:18:00 EST	17 Nov 2016 - 10:22:52 EST	0h 4m 52s	22	42	Yes, this is the correct ID	1 - 1,5 y.o.	1 to 2 years of age	Boy	5	4	2	3	3	6	1	2	6	4	1	6
98	82	17 Nov 2016 - 10:25:52 EST	17 Nov 2016 - 10:28:38 EST	0h 2m 46s	23	145	Yes, this is the correct ID	1,5 - 2 y.o.	1 to 2 years of age	Boy	5	2	2	1	1	5	4	5	3	2	3	1
99	83	17 Nov 2016 - 10:56:43 EST	17 Nov 2016 - 11:02:09 EST	0h 5m 26s	24	43	Yes, this is the correct ID	1,5 - 2 y.o.	1 to 2 years of age	Boy	1	2	3	1	5	3	4	6	2	4	3	1
101	84	18 Nov 2016 - 2:42:41 EST	18 Nov 2016 - 3:15:51 EST	0h 33m 10s	1	44	Yes, this is the correct ID	2,5 - 3 y.o.	2 to 3 years of age	Boy	5	4	1	5	2	3	3	1	4	6	5	2
102	85	18 Nov 2016 - 2:42:47 EST	18 Nov 2016 - 3:10:35 EST	0h 27m 48s	2	146	Yes, this is the correct ID	2 - 2,5 y.o.	2 to 3 years of age	Boy	2	3	5	1	5	2	6	1	6	4	1	2
103	86	18 Nov 2016 - 3:10:39 EST	18 Nov 2016 - 4:03:12 EST	0h 52m 33s	3	147	Yes, this is the correct ID	1,5 - 2 y.o.	1 to 2 years of age	Boy	3	2	1	2	1	6	4	1	4	3	6	4
104	87	18 Nov 2016 - 3:15:55 EST	18 Nov 2016 - 3:31:55 EST	0h 16m 0s	4	45	Yes, this is the correct ID	2,5 - 3 y.o.	2 to 3 years of age	Boy	3	4	1	5	5	2	2	5	4	1	6	3
105	88	18 Nov 2016 - 3:31:59 EST	18 Nov 2016 - 4:12:05 EST	0h 40m 6s	5	46	Yes, this is the correct ID	2,5 - 3 y.o.	2 to 3 years of age	Boy	1	4	5	2	4	6	3	4	6	5	2	1
106	89	18 Nov 2016 - 4:03:22 EST	18 Nov 2016 - 4:36:15 EST	0h 32m 53s	6	47	Yes, this is the correct ID	2 - 2,5 y.o.	2 to 3 years of age	Boy	1	6	4	5	3	6	5	6	5	3	4	2
107	90	18 Nov 2016 - 4:12:08 EST	18 Nov 2016 - 4:20:07 EST	0h 7m 59s	7	148	Yes, this is the correct ID	1 - 1,5 y.o.	1 to 2 years of age	Boy	5	6	6	2	3	1	6	3	2	5	4	3
108	91	18 Nov 2016 - 4:36:18 EST	18 Nov 2016 - 4:49:35 EST	0h 13m 17s	8	48	Yes, this is the correct ID	1 - 1,5 y.o.	1 to 2 years of age	Girl	3	6	1	2	2	4	5	1	1	5	2	6
109	92	18 Nov 2016 - 4:36:24 EST	18 Nov 2016 - 5:08:06 EST	0h 31m 42s	9	149	Yes, this is the correct ID	1 - 1,5 y.o.	1 to 2 years of age	Girl	5	3	4	1	4	2	1	2	6	5	6	4
110	93	18 Nov 2016 - 4:49:38 EST	18 Nov 2016 - 5:07:00 EST	0h 17m 22s	10	49	Yes, this is the correct ID	2,5 - 3 y.o.	2 to 3 years of age	Girl	6	4	6	5	4	5	1	3	4	5	6	3
111	94	18 Nov 2016 - 5:07:04 EST	18 Nov 2016 - 6:21:46 EST	1h 14m 42s	11	50	Yes, this is the correct ID	1,5 - 2 y.o.	1 to 2 years of age	Boy	1	5	2	4	4	3	3	6	4	2	6	1
112	95	18 Nov 2016 - 5:08:09 EST	18 Nov 2016 - 6:11:21 EST	1h 3m 12s	12	150	Yes, this is the correct ID	1 - 1,5 y.o.	1 to 2 years of age	Boy	5	6	4	5	2	6	3	1	1	4	5	3
113	96	18 Nov 2016 - 6:11:23 EST	18 Nov 2016 - 6:31:55 EST	0h 20m 32s	13	151	Yes, this is the correct ID	1,5 - 2 y.o.	1 to 2 years of age	Boy	3	6	3	4	5	6	1	5	3	2	1	4
114	97	18 Nov 2016 - 6:21:48 EST	18 Nov 2016 - 6:27:27 EST	0h 5m 39s	14	51	Yes, this is the correct ID	1 - 1,5 y.o.	1 to 2 years of age	Girl	6	5	2	1	6	2	5	3	3	6	5	2
115	98	18 Nov 2016 - 6:31:59 EST	18 Nov 2016 - 7:37:19 EST	1h 5m 20s	15	152	Yes, this is the correct ID	1 - 1,5 y.o.	1 to 2 years of age	Boy	4	5	1	6	6	4	3	2	5	2	5	1
116	99	18 Nov 2016 - 6:36:03 EST	18 Nov 2016 - 6:54:28 EST	0h 18m 25s	16	52	Yes, this is the correct ID	1,5 - 2 y.o.	1 to 2 years of age	Boy	2	5	6	5	6	1	1	6	4	2	5	3
117	100	18 Nov 2016 - 6:54:31 EST	18 Nov 2016 - 7:05:29 EST	0h 10m 58s	17	53	Yes, this is the correct ID	2 - 2,5 y.o.	2 to 3 years of age	Girl	5	1	4	3	1	6	4	5	6	4	1	2
118	101	18 Nov 2016 - 7:37:21 EST	18 Nov 2016 - 8:15:18 EST	0h 37m 57s	18	153	Yes, this is the correct ID	1,5 - 2 y.o.	1 to 2 years of age	Boy	3	2	4	1	5	6	5	1	2	6	1	4
119	102	18 Nov 2016 - 7:57:45 EST	18 Nov 2016 - 8:31:27 EST	0h 33m 42s	19	54	Yes, this is the correct ID	1 - 1,5 y.o.	1 to 2 years of age	Girl	1	2	6	5	3	6	5	4	4	3	4	3
120	103	18 Nov 2016 - 8:15:23 EST	18 Nov 2016 - 8:45:46 EST	0h 30m 23s	20	154	Yes, this is the correct ID	1,5 - 2 y.o.	1 to 2 years of age	Boy	1	4	4	5	1	2	2	3	5	2	3	6
121	104	18 Nov 2016 - 8:31:30 EST	18 Nov 2016 - 8:47:50 EST	0h 16m 20s	21	55	Yes, this is the correct ID	2,5 - 3 y.o.	2 to 3 years of age	Girl	6	1	4	3	1	5	5	2	6	4	2	3
122	105	18 Nov 2016 - 8:45:49 EST	18 Nov 2016 - 9:38:17 EST	0h 52m 28s	22	155	Yes, this is the correct ID	2,5 - 3 y.o.	2 to 3 years of age	Boy	1	5	3	5	2	6	2	1	4	6	1	6
124	106	18 Nov 2016 - 9:38:19 EST	18 Nov 2016 - 9:56:31 EST	0h 18m 12s	24	156	Yes, this is the correct ID	1,5 - 2 y.o.	1 to 2 years of age	Boy	2	5	3	1	3	5	5	4	4	2	3	2
125	107	18 Nov 2016 - 9:41:39 EST	18 Nov 2016 - 9:46:40 EST	0h 5m 1s	25	57	Yes, this is the correct ID	1 - 1,5 y.o.	1 to 2 years of age	Girl	5	3	5	2	1	6	5	6	2	1	4	2
126	108	18 Nov 2016 - 9:56:34 EST	18 Nov 2016 - 10:21:14 EST	0h 24m 40s	1	157	Yes, this is the correct ID	2,5 - 3 y.o.	2 to 3 years of age	Girl	4	5	3	1	2	3	3	1	4	6	5	2
127	109	18 Nov 2016 - 10:15:25 EST	18 Nov 2016 - 10:21:53 EST	0h 6m 28s	2	58	Yes, this is the correct ID	1,5 - 2 y.o.	1 to 2 years of age	Boy	3	2	5	1	5	6	6	1	3	4	4	2
129	110	18 Nov 2016 - 10:27:54 EST	18 Nov 2016 - 10:32:45 EST	0h 4m 51s	4	59	Yes, this is the correct ID	1,5 - 2 y.o.	1 to 2 years of age	Girl	4	3	1	5	5	2	2	4	4	3	6	3
131	111	21 Nov 2016 - 2:38:48 EST	21 Nov 2016 - 3:03:38 EST	0h 24m 50s	6	60	Yes, this is the correct ID	2,5 - 3 y.o.	2 to 3 years of age	Girl	1	6	4	5	6	3	6	4	5	3	3	2
132	112	21 Nov 2016 - 3:03:41 EST	21 Nov 2016 - 3:33:36 EST	0h 29m 55s	7	61	Yes, this is the correct ID	1,5 - 2 y.o.	1 to 2 years of age	Girl	2	5	6	1	4	3	3	1	4	2	4	3
133	113	21 Nov 2016 - 3:13:28 EST	21 Nov 2016 - 3:20:27 EST	0h 6m 59s	8	160	Yes, this is the correct ID	1 - 1,5 y.o.	1 to 2 years of age	Boy	5	6	1	3	2	4	5	6	1	5	6	4
134	114	21 Nov 2016 - 3:29:02 EST	21 Nov 2016 - 3:39:24 EST	0h 10m 22s	9	161	Yes, this is the correct ID	1 - 1,5 y.o.	1 to 2 years of age	Boy	2	3	6	1	4	2	5	2	5	6	3	6
135	115	21 Nov 2016 - 3:33:42 EST	21 Nov 2016 - 4:21:31 EST	0h 47m 49s	10	62	Yes, this is the correct ID	1 - 1,5 y.o.	1 to 2 years of age	Boy	2	6	5	6	5	4	3	1	4	5	2	3
136	116	21 Nov 2016 - 4:05:36 EST	21 Nov 2016 - 4:10:57 EST	0h 5m 21s	11	162	Yes, this is the correct ID	1,5 - 2 y.o.	1 to 2 years of age	Girl	2	1	6	2	1	3	6	3	4	2	3	6
137	117	21 Nov 2016 - 4:21:35 EST	21 Nov 2016 - 4:32:16 EST	0h 10m 41s	12	63	Yes, this is the correct ID	1 - 1,5 y.o.	1 to 2 years of age	Boy	2	6	4	3	2	1	3	1	1	4	2	5
138	118	21 Nov 2016 - 4:32:18 EST	21 Nov 2016 - 4:49:52 EST	0h 17m 34s	13	64	Yes, this is the correct ID	1 - 1,5 y.o.	1 to 2 years of age	Boy	6	3	3	4	6	5	5	1	1	3	1	5
139	119	21 Nov 2016 - 4:37:45 EST	21 Nov 2016 - 6:02:55 EST	1h 25m 10s	14	163	Yes, this is the correct ID	2,5 - 3 y.o.	2 to 3 years of age	Boy	3	6	4	1	4	6	1	5	6	1	5	4
140	120	21 Nov 2016 - 4:49:55 EST	21 Nov 2016 - 5:13:53 EST	0h 23m 58s	15	65	Yes, this is the correct ID	1,5 - 2 y.o.	1 to 2 years of age	Boy	4	3	1	4	3	4	2	1	5	6	1	2
142	121	21 Nov 2016 - 6:02:58 EST	21 Nov 2016 - 6:33:51 EST	0h 30m 53s	17	164	Yes, this is the correct ID	1,5 - 2 y.o.	1 to 2 years of age	Girl	2	5	4	2	1	6	6	4	6	3	3	2
143	122	21 Nov 2016 - 6:03:37 EST	21 Nov 2016 - 6:07:26 EST	0h 3m 49s	18	67	Yes, this is the correct ID	2,5 - 3 y.o.	2 to 3 years of age	Boy	3	2	1	4	6	5	3	5	6	2	4	1
144	123	21 Nov 2016 - 6:14:00 EST	21 Nov 2016 - 7:01:07 EST	0h 47m 7s	19	68	Yes, this is the correct ID	2 - 2,5 y.o.	2 to 3 years of age	Boy	2	1	6	5	6	3	5	2	3	4	4	3
145	124	21 Nov 2016 - 6:33:55 EST	21 Nov 2016 - 7:09:18 EST	0h 35m 23s	20	165	Yes, this is the correct ID	1,5 - 2 y.o.	1 to 2 years of age	Boy	1	6	4	5	1	3	3	4	1	5	6	3
146	125	21 Nov 2016 - 7:01:09 EST	21 Nov 2016 - 7:29:50 EST	0h 28m 41s	21	69	Yes, this is the correct ID	1,5 - 2 y.o.	1 to 2 years of age	Girl	1	6	1	4	1	5	4	5	2	4	6	2
147	126	21 Nov 2016 - 7:09:21 EST	21 Nov 2016 - 7:39:46 EST	0h 30m 25s	22	166	Yes, this is the correct ID	2,5 - 3 y.o.	2 to 3 years of age	Girl	4	5	5	2	6	3	2	1	6	4	1	6
148	127	21 Nov 2016 - 7:29:53 EST	21 Nov 2016 - 7:54:14 EST	0h 24m 21s	23	70	Yes, this is the correct ID	1,5 - 2 y.o.	1 to 2 years of age	Girl	4	2	2	1	1	5	3	5	6	3	3	1
150	128	21 Nov 2016 - 7:45:13 EST	21 Nov 2016 - 7:51:29 EST	0h 6m 16s	25	167	Yes, this is the correct ID	1,5 - 2 y.o.	1 to 2 years of age	Girl	4	3	3	5	1	3	5	1	4	2	4	6
151	129	21 Nov 2016 - 7:54:48 EST	21 Nov 2016 - 8:14:50 EST	0h 20m 2s	1	71	Yes, this is the correct ID	1,5 - 2 y.o.	1 to 2 years of age	Girl	4	5	5	1	3	2	1	3	6	4	2	1
152	130	21 Nov 2016 - 8:16:27 EST	21 Nov 2016 - 8:28:58 EST	0h 12m 31s	2	168	Yes, this is the correct ID	2 - 2,5 y.o.	2 to 3 years of age	Boy	3	5	1	5	5	6	6	4	6	3	4	1
153	131	21 Nov 2016 - 8:27:30 EST	21 Nov 2016 - 8:50:30 EST	0h 23m 0s	3	72	Yes, this is the correct ID	2,5 - 3 y.o.	2 to 3 years of age	Boy	2	6	1	3	1	2	4	1	3	5	6	4
154	132	21 Nov 2016 - 8:29:00 EST	21 Nov 2016 - 8:59:24 EST	0h 30m 24s	4	169	Yes, this is the correct ID	1,5 - 2 y.o.	1 to 2 years of age	Boy	3	2	1	6	5	2	2	5	4	1	6	3
155	133	21 Nov 2016 - 8:50:33 EST	21 Nov 2016 - 9:02:36 EST	0h 12m 3s	5	73	Yes, this is the correct ID	1,5 - 2 y.o.	1 to 2 years of age	Girl	2	4	3	5	6	4	6	4	5	3	1	2
156	134	21 Nov 2016 - 8:59:26 EST	21 Nov 2016 - 9:23:45 EST	0h 24m 19s	6	170	Yes, this is the correct ID	2 - 2,5 y.o.	2 to 3 years of age	Girl	2	1	4	5	2	3	6	5	5	1	3	2
157	135	21 Nov 2016 - 9:15:59 EST	21 Nov 2016 - 9:35:44 EST	0h 19m 45s	7	74	Yes, this is the correct ID	1,5 - 2 y.o.	1 to 2 years of age	Girl	5	2	6	1	3	1	6	1	2	4	4	5
158	136	21 Nov 2016 - 9:23:49 EST	21 Nov 2016 - 9:58:26 EST	0h 34m 37s	8	171	Yes, this is the correct ID	1,5 - 2 y.o.	1 to 2 years of age	Girl	6	3	3	2	3	2	6	5	5	1	2	6
159	137	21 Nov 2016 - 9:35:47 EST	21 Nov 2016 - 9:48:52 EST	0h 13m 5s	9	75	Yes, this is the correct ID	2 - 2,5 y.o.	2 to 3 years of age	Girl	2	5	4	1	4	1	1	2	5	3	3	6
160	138	21 Nov 2016 - 9:58:29 EST	21 Nov 2016 - 10:44:30 EST	0h 46m 1s	10	172	Yes, this is the correct ID	2 - 2,5 y.o.	2 to 3 years of age	Girl	6	2	1	6	4	5	3	1	3	5	3	6
161	139	21 Nov 2016 - 10:44:33 EST	21 Nov 2016 - 10:49:53 EST	0h 5m 20s	11	173	Yes, this is the correct ID	1 - 1,5 y.o.	1 to 2 years of age	Boy	2	1	4	2	3	1	3	5	5	2	1	6
165	140	22 Nov 2016 - 3:31:04 EST	22 Nov 2016 - 3:51:57 EST	0h 20m 53s	15	175	Yes, this is the correct ID	1 - 1,5 y.o.	1 to 2 years of age	Girl	4	5	4	1	4	3	2	3	5	2	2	5
166	141	22 Nov 2016 - 3:39:20 EST	22 Nov 2016 - 4:08:41 EST	0h 29m 21s	16	77	Yes, this is the correct ID	1 - 1,5 y.o.	1 to 2 years of age	Girl	2	5	5	2	6	4	1	3	2	1	5	4
167	142	22 Nov 2016 - 3:52:00 EST	22 Nov 2016 - 4:30:37 EST	0h 38m 37s	17	176	Yes, this is the correct ID	1,5 - 2 y.o.	1 to 2 years of age	Girl	2	1	2	4	1	5	4	5	6	3	3	2
168	143	22 Nov 2016 - 4:08:44 EST	22 Nov 2016 - 4:40:10 EST	0h 31m 26s	18	78	Yes, this is the correct ID	1,5 - 2 y.o.	1 to 2 years of age	Boy	3	6	4	2	5	6	5	3	2	4	1	5
169	144	22 Nov 2016 - 4:30:40 EST	22 Nov 2016 - 4:55:40 EST	0h 25m 0s	19	177	Yes, this is the correct ID	1 - 1,5 y.o.	1 to 2 years of age	Girl	2	1	5	2	1	3	2	5	3	4	3	4
170	145	22 Nov 2016 - 4:40:13 EST	22 Nov 2016 - 4:53:30 EST	0h 13m 17s	20	79	Yes, this is the correct ID	1,5 - 2 y.o.	1 to 2 years of age	Girl	6	1	4	5	1	3	2	4	5	2	3	6
171	146	22 Nov 2016 - 4:53:36 EST	22 Nov 2016 - 5:11:09 EST	0h 17m 33s	21	80	Yes, this is the correct ID	2 - 2,5 y.o.	2 to 3 years of age	Boy	5	1	4	3	3	5	5	2	4	6	6	3
173	147	22 Nov 2016 - 5:11:12 EST	22 Nov 2016 - 6:03:16 EST	0h 52m 4s	23	81	Yes, this is the correct ID	1,5 - 2 y.o.	1 to 2 years of age	Girl	2	4	1	2	5	6	3	5	3	6	3	4
174	148	22 Nov 2016 - 6:02:18 EST	22 Nov 2016 - 6:31:45 EST	0h 29m 27s	24	179	Yes, this is the correct ID	2,5 - 3 y.o.	2 to 3 years of age	Girl	2	5	3	1	3	6	6	5	4	2	3	1
175	149	22 Nov 2016 - 6:03:19 EST	22 Nov 2016 - 6:18:03 EST	0h 14m 44s	25	82	Yes, this is the correct ID	1,5 - 2 y.o.	1 to 2 years of age	Boy	4	5	3	2	6	1	5	1	4	2	2	6
176	150	22 Nov 2016 - 6:18:06 EST	22 Nov 2016 - 6:42:03 EST	0h 23m 57s	1	83	Yes, this is the correct ID	1 - 1,5 y.o.	1 to 2 years of age	Girl	6	5	3	5	4	3	3	1	2	6	1	2
177	151	22 Nov 2016 - 6:31:48 EST	22 Nov 2016 - 7:03:19 EST	0h 31m 31s	2	180	Yes, this is the correct ID	2 - 2,5 y.o.	2 to 3 years of age	Girl	2	5	1	5	6	5	4	6	3	6	4	2
178	152	22 Nov 2016 - 6:58:51 EST	22 Nov 2016 - 7:33:01 EST	0h 34m 10s	3	84	Yes, this is the correct ID	1 - 1,5 y.o.	1 to 2 years of age	Girl	2	3	1	2	1	6	4	5	3	5	4	5
179	153	22 Nov 2016 - 7:03:22 EST	22 Nov 2016 - 7:32:48 EST	0h 29m 26s	4	181	Yes, this is the correct ID	1,5 - 2 y.o.	1 to 2 years of age	Boy	4	3	5	1	5	6	4	5	4	1	6	3
180	154	22 Nov 2016 - 7:32:53 EST	22 Nov 2016 - 8:08:02 EST	0h 35m 9s	5	182	Yes, this is the correct ID	2,5 - 3 y.o.	2 to 3 years of age	Girl	4	1	2	5	1	6	6	4	5	6	1	2
181	155	22 Nov 2016 - 7:38:48 EST	22 Nov 2016 - 7:43:51 EST	0h 5m 3s	6	85	Yes, this is the correct ID	1,5 - 2 y.o.	1 to 2 years of age	Girl	2	6	4	1	3	6	5	6	5	3	3	4
182	156	22 Nov 2016 - 7:54:12 EST	22 Nov 2016 - 8:21:11 EST	0h 26m 59s	7	86	Yes, this is the correct ID	1 - 1,5 y.o.	1 to 2 years of age	Girl	2	5	6	2	3	4	3	1	5	4	3	5
183	157	22 Nov 2016 - 8:08:06 EST	22 Nov 2016 - 8:26:33 EST	0h 18m 27s	8	183	Yes, this is the correct ID	1 - 1,5 y.o.	1 to 2 years of age	Girl	5	6	2	3	4	3	1	6	4	5	6	4
184	158	22 Nov 2016 - 8:21:14 EST	22 Nov 2016 - 8:35:07 EST	0h 13m 53s	9	87	Yes, this is the correct ID	2 - 2,5 y.o.	2 to 3 years of age	Girl	3	5	6	1	4	2	1	5	5	6	3	4
185	159	22 Nov 2016 - 8:26:36 EST	22 Nov 2016 - 8:59:37 EST	0h 33m 1s	10	184	Yes, this is the correct ID	2 - 2,5 y.o.	2 to 3 years of age	Boy	6	4	6	1	4	5	3	2	5	4	3	6
186	160	22 Nov 2016 - 8:59:39 EST	22 Nov 2016 - 9:15:13 EST	0h 15m 34s	11	185	Yes, this is the correct ID	2 - 2,5 y.o.	2 to 3 years of age	Boy	5	1	6	2	4	3	5	3	5	4	6	3
187	161	22 Nov 2016 - 9:10:08 EST	22 Nov 2016 - 9:22:29 EST	0h 12m 21s	12	88	Yes, this is the correct ID	1 - 1,5 y.o.	1 to 2 years of age	Boy	2	6	4	5	6	1	1	4	1	6	2	5
188	162	22 Nov 2016 - 9:15:16 EST	22 Nov 2016 - 9:17:12 EST	0h 1m 56s	13	186	Yes, this is the correct ID	2,5 - 3 y.o.	2 to 3 years of age	Boy	6	3	4	3	4	6	5	6	1	3	1	4
189	163	22 Nov 2016 - 9:28:46 EST	22 Nov 2016 - 9:44:14 EST	0h 15m 28s	14	89	Yes, this is the correct ID	1 - 1,5 y.o.	1 to 2 years of age	Girl	5	6	4	1	4	2	1	3	6	3	5	2
190	164	22 Nov 2016 - 9:44:16 EST	22 Nov 2016 - 9:54:22 EST	0h 10m 6s	15	90	Yes, this is the correct ID	1 - 1,5 y.o.	1 to 2 years of age	Boy	5	4	6	4	6	4	3	1	5	2	1	2
191	165	22 Nov 2016 - 10:02:18 EST	22 Nov 2016 - 10:13:15 EST	0h 10m 57s	16	91	Yes, this is the correct ID	2,5 - 3 y.o.	2 to 3 years of age	Boy	5	3	2	5	4	6	3	6	4	2	4	3
192	166	22 Nov 2016 - 10:13:17 EST	22 Nov 2016 - 10:30:37 EST	0h 17m 20s	17	92	Yes, this is the correct ID	1 - 1,5 y.o.	1 to 2 years of age	Girl	2	5	3	2	6	5	6	4	6	3	3	1
193	167	22 Nov 2016 - 10:54:11 EST	24 Nov 2016 - 2:41:40 EST	39h 47m 29s	18	187	Yes, this is the correct ID	1,5 - 2 y.o.	1 to 2 years of age	Girl	6	3	4	1	5	3	5	3	2	4	1	4
194	168	24 Nov 2016 - 2:30:49 EST	24 Nov 2016 - 3:15:35 EST	0h 44m 46s	19	188	Yes, this is the correct ID	2 - 2,5 y.o.	2 to 3 years of age	Boy	2	1	2	5	3	1	2	5	3	5	4	1
195	169	24 Nov 2016 - 2:41:44 EST	24 Nov 2016 - 2:47:30 EST	0h 5m 46s	20	93	Yes, this is the correct ID	1,5 - 2 y.o.	1 to 2 years of age	Girl	6	4	4	6	1	2	2	3	5	1	3	6
196	170	24 Nov 2016 - 2:47:36 EST	24 Nov 2016 - 3:11:09 EST	0h 23m 33s	21	94	Yes, this is the correct ID	2,5 - 3 y.o.	2 to 3 years of age	Girl	6	1	3	1	1	3	4	2	4	6	6	3
197	171	24 Nov 2016 - 3:11:11 EST	24 Nov 2016 - 3:30:18 EST	0h 19m 7s	22	95	Yes, this is the correct ID	2 - 2,5 y.o.	2 to 3 years of age	Girl	4	5	5	2	2	3	2	1	6	3	4	1
198	172	24 Nov 2016 - 3:15:39 EST	24 Nov 2016 - 3:51:44 EST	0h 36m 5s	23	189	Yes, this is the correct ID	1 - 1,5 y.o.	1 to 2 years of age	Girl	5	4	1	6	6	5	5	3	6	2	1	3
199	173	24 Nov 2016 - 3:30:20 EST	24 Nov 2016 - 3:56:04 EST	0h 25m 44s	24	96	Yes, this is the correct ID	1 - 1,5 y.o.	1 to 2 years of age	Girl	5	2	4	3	3	5	5	4	2	6	1	3
200	174	24 Nov 2016 - 3:51:47 EST	24 Nov 2016 - 4:04:35 EST	0h 12m 48s	25	190	Yes, this is the correct ID	1 - 1,5 y.o.	1 to 2 years of age	Boy	3	5	5	2	6	3	5	1	4	2	4	6
201	175	24 Nov 2016 - 3:56:07 EST	24 Nov 2016 - 4:37:53 EST	0h 41m 46s	1	97	Yes, this is the correct ID	1 - 1,5 y.o.	1 to 2 years of age	Boy	4	6	3	1	3	2	3	6	2	4	5	2
202	176	24 Nov 2016 - 4:18:16 EST	24 Nov 2016 - 5:51:58 EST	1h 33m 42s	2	191	Yes, this is the correct ID	1 - 1,5 y.o.	1 to 2 years of age	Girl	5	3	5	1	5	6	1	4	6	3	1	2
203	177	24 Nov 2016 - 4:37:55 EST	24 Nov 2016 - 5:09:56 EST	0h 32m 1s	3	98	Yes, this is the correct ID	1 - 1,5 y.o.	1 to 2 years of age	Boy	2	6	2	3	1	2	4	1	3	5	5	6
204	178	24 Nov 2016 - 5:09:59 EST	24 Nov 2016 - 5:38:50 EST	0h 28m 51s	4	99	Yes, this is the correct ID	1 - 1,5 y.o.	1 to 2 years of age	Boy	2	4	5	6	5	2	5	4	4	1	6	3
205	179	24 Nov 2016 - 5:38:53 EST	24 Nov 2016 - 5:49:53 EST	0h 11m 0s	5	100	Yes, this is the correct ID	2,5 - 3 y.o.	2 to 3 years of age	Girl	4	1	2	3	1	6	6	4	5	6	1	2
206	180	24 Nov 2016 - 5:52:04 EST	24 Nov 2016 - 6:35:37 EST	0h 43m 33s	6	192	Yes, this is the correct ID	1 - 1,5 y.o.	1 to 2 years of age	Girl	2	6	4	5	3	6	4	5	5	3	3	2
207	181	24 Nov 2016 - 6:35:40 EST	24 Nov 2016 - 6:47:53 EST	0h 12m 13s	7	193	Yes, this is the correct ID	1 - 1,5 y.o.	1 to 2 years of age	Girl	6	2	2	1	1	3	6	1	5	2	5	4
208	182	24 Nov 2016 - 6:47:56 EST	24 Nov 2016 - 7:45:28 EST	0h 57m 32s	8	194	Yes, this is the correct ID	2,5 - 3 y.o.	2 to 3 years of age	Girl	6	5	3	1	2	3	6	5	5	1	6	4
209	183	24 Nov 2016 - 7:45:31 EST	24 Nov 2016 - 7:57:13 EST	0h 11m 42s	9	195	Yes, this is the correct ID	1 - 1,5 y.o.	1 to 2 years of age	Girl	5	2	1	4	2	4	5	2	5	3	4	3
210	184	24 Nov 2016 - 7:57:16 EST	24 Nov 2016 - 8:53:03 EST	0h 55m 47s	10	196	Yes, this is the correct ID	1 - 1,5 y.o.	1 to 2 years of age	Girl	4	6	6	1	4	5	3	2	3	4	3	6
211	185	24 Nov 2016 - 8:53:08 EST	24 Nov 2016 - 10:04:45 EST	1h 11m 37s	11	197	Yes, this is the correct ID	1 - 1,5 y.o.	1 to 2 years of age	Boy	5	1	4	6	1	4	6	3	4	5	3	6
212	186	24 Nov 2016 - 9:54:40 EST	24 Nov 2016 - 9:57:36 EST	0h 2m 56s	12	198	Yes, this is the correct ID	1,5 - 2 y.o.	1 to 2 years of age	Boy	5	6	4	3	2	1	3	1	1	4	2	5
213	187	24 Nov 2016 - 10:04:51 EST	24 Nov 2016 - 10:41:04 EST	0h 36m 13s	13	199	Yes, this is the correct ID	2 - 2,5 y.o.	2 to 3 years of age	Boy	3	2	3	4	6	5	5	6	2	3	5	1
214	188	24 Nov 2016 - 10:41:08 EST	24 Nov 2016 - 10:43:52 EST	0h 2m 44s	14	200	Yes, this is the correct ID	1,5 - 2 y.o.	1 to 2 years of age	Boy	5	3	1	2	4	2	5	3	6	1	5	4
