# Supplementary material for: The importance of an ecologically valid method in the evaluation of toddler interaction with coloured liquid laundry detergent capsules
Source: PLoS One. 2018 Jul 2;13(7):e0199976. doi: 10.1371/journal.pone.0199976 (PMC6028113; doi:10.1371/journal.pone.0199976)
Supplement: S4 Fig — (XLSX) [file pone.0199976.s004.xlsx]

## Sheet: Raw data
Resp_ID	Birthday_Day	Birthday_Months	Birthday_Year	Gender Child	Colour in cupboard*	1st picked (code)	2nd picked (code)	3rd picked (code)
1	3	7	2015	1	A	9	7	10
101	14	4	2015	1	A	9	10	11
102	22	7	2015	2	A	3	10	6
103	15	7	2015	2	A	10	7	3			CODES
2	3	12	2013	2	A	9	10	11
3	12	2	2015	1	A	9	7	6			Colour of capsule in box in cupboard*
3	1	9	2015	1	A	10	2	3			A	Green
4	30	3	2015	2	A	10	9	7			B	High Contrast
5	19	2	2014	2	A	9	10	7
6	15	9	2014	2	A	9	2	3
7	23	7	2015	2	A	10	9	8
8	7	11	2014	2	A	10	9	3			Picked
9	23	1	2015	2	A	9	10	11			1	Box containing capsules
104	23	11	2015	1	A	1	3	8			2	Capsule
105	6	6	2014	2	A	9	7	6			3	Surface wipes
106	9	4	2014	2	A	2	10	3			4	Floor wipes
107	8	2	2014	1	A	7	10	11			5	Dish washer salt
108	27	3	2015	1	A	9	7	8			6	Gel floor cleaner
109	30	3	2015	2	A	10	9	8			7	Dish washing up liquid
110	14	6	2015	2	A	3	10	11			8	Dish washing salt
111	30	12	2013	2	A	10	9	6			9	Hand soap
112	16	3	2015	2	A	10	11	9			10	Washing up sponges
10	5	11	2013	2	A	10	9	12			11	Dishcloth
11	4	11	2015	2	A	10	11	9			12	Nothing
13	13	11	2014	2	A	9	3	2
14	3	9	2014	2	A	3	10	9
15	2	5	2015	1	A	10	12
16	25	1	2014	1	A	10	3	2
17	11	9	2015	1	A	3	2	1
18	1	5	2015	2	A	9	6	10
19	24	10	2015	1	A	3	11	10
20	13	2	2014	2	A	10	9	11
21	23	11	2014	2	A	3	2	1
22	4	9	2014	2	A	2	3	1
23	26	8	2015	2	A	10	11	9
24	23	2	2015	1	A	10	9	7
25	19	7	2015	1	A	1	11	3
26	11	2	2015	2	A	10	11	1
28	14	1	2014	1	A	1	4	7
27	23	12	2014	1	A	2	10	9
114	28	7	2015	1	A	9	10	11
115	20	4	2015	1	A	10	12
116	17	12	2014	1	A	9	10	8
117	28	5	2015	1	A	10	3	9
118	1	2	2015	1	A	9	10	11
119	6	3	2014	1	A	1	10	11
119	20	1	2014	2	A	10	11	9
121	23	2	2015	2	A	9	7	10
122	25	1	2014	1	A	9	10	3
124	24	9	2015	1	A	3	10	9
125	14	9	2014	1	A	8	9	7
126	14	6	2015	1	A	9	10	2
127	5	5	2015	2	A	10	9	7
128	2	5	2015	2	A	3	11	1
129	15	10	2015	1	A	2	10	11
130	20	8	2015	1	A	10	11	9
131	13	8	2015	1	A	11	6	7
132	13	6	2014	1	A	11	3	9
133	30	9	2014	1	A	9	10	7
134	25	8	2015	2	A	9	10	7
135	29	5	2015	1	A	10	1	9
136	11	11	2015	1	A	10	2	7
137	9	10	2015	1	A	3	11	1
138	13	1	2014	2	A	10	9	7
139	20	3	2015	1	A	8	3	10
140	12	8	2015	2	A	10	2	3
141	23	4	2015	2	A	1	10	2
142	18	6	2014	2	A	10	9	7
143	23	2	2015	1	A	10	9	7
144	28	8	2014	1	A	10	11	9
145	11	3	2015	1	A	3	7	9
29	11	4	2014	1	A	10	11	7
30	18	4	2015	1	A	10	1	2
31	9	10	2014	2	A	10	9	8
32	22	9	2015	2	A	3	10	9
33	26	1	2015	1	A	6	7	9
34	28	6	2015	1	A	3	8	1
35	27	12	2013	2	A	1	4	8
36	17	3	2015	1	A	9	7	10
37	24	2	2015	2	A	2	11	4
38	9	2	2015	2	A	10	2	3
39	5	7	2014	1	A	3	10	9
41	20	4	2015	1	A	10	9	7
42	16	7	2015	1	A	11	9	2
43	26	12	2014	1	A	10	9	3
44	7	3	2014	1	A	12
45	28	1	2014	1	A	9	10	3
46	28	2	2014	1	A	9	10	7
148	3	6	2015	1	A	3	1	12
149	30	7	2015	2	A	10	9	7
150	5	8	2015	1	A	3	11	10
151	4	12	2014	1	A	2	10	11
152	11	11	2015	1	A	12
153	29	12	2014	1	A	3	9	10
154	15	12	2014	1	A	10	9	7
155	7	1	2014	1	A	12
156	16	4	2015	1	A	3	1	4
157	24	12	2013	2	A	9	10	11
146	2	9	2014	1	A	10	11	3
147	18	1	2015	1	A	10	11	3
47	30	8	2014	1	A	3	10	9
48	25	10	2015	2	A	10	9	7
49	4	5	2014	2	A	2	6	9
50	22	2	2015	1	A	10	11	3
51	14	10	2015	2	A	9	7	6
52	18	4	2015	1	A	9	7	6
53	11	7	2014	2	A	8	3	9
54	31	10	2015	2	A	10	11	2
55	7	2	2014	2	A	10	3	1
57	29	6	2015	2	A	10	9	3
58	1	3	2015	1	A	10	11	9
59	24	3	2015	2	B	10	3	11
60	17	3	2014	2	B	2	10	3
61	2	5	2015	2	B	10	3	11
62	4	6	2015	1	B	10	2	9
63	3	6	2015	1	B	1	4	3
64	17	6	2015	1	B	10	7	6
65	9	5	2015	1	B	10	2	1
65	11	4	2015	2	B	9	7	6
67	18	12	2013	1	B	2	9	7
68	3	11	2014	1	B	10	3	1
69	1	3	2015	2	B	10	9	11
70	5	2	2015	2	B	1	2	8
71	12	2	2015	2	B	10	11	9
72	31	12	2013	1	B	10	11	3
73	17	12	2014	2	B	9	3	7
74	1	2	2015	2	B	9	7	6
75	30	8	2014	2	B	10	8	9
169	30	12	2014	1	B	10	11	3
170	29	5	2014	2	B	2	3	11
171	31	3	2015	2	B	12
172	26	10	2014	2	B	2	1	10
173	27	10	2015	1	B	9	7	6
160	2	10	2015	1	B	10	8	3
161	6	6	2015	1	B	3	10	9
162	16	3	2015	2	B	9	10	7
163	13	2	2014	1	B	2	3	10
164	28	2	2015	2	B	10	11	9
165	21	12	2014	1	B	10	9	7
166	9	1	2014	2	B	10	11	9
167	11	5	2015	2	B	10	9	5
168	18	11	2014	1	B	10	11	3
77	9	9	2015	2	B	7	11	10
78	26	11	2014	1	B	10	11	9
79	27	3	2015	2	B	9	7	10
80	27	5	2014	1	B	11	9	10
81	8	12	2014	2	B	9	6	7
82	24	4	2015	1	B	9	10	11
16	4	5	2015	1	B	2	10	1
83	13	11	2015	2	B	10	11	3
84	14	9	2015	2	B	10	2	8
85	25	5	2015	2	B	9	6	7
86	3	9	2015	2	B	10	11	9
87	26	10	2014	2	B	9	1	8
88	10	8	2015	1	B	1	10	3
89	13	11	2015	2	B	2	10	1
90	19	11	2015	1	B	2	10	9
91	30	11	2013	1	B	10	11	9
92	15	8	2015	2	B	11	3	10
175	10	11	2015	2	B	10	9	11
176	20	1	2015	2	B	10	9	11
177	21	11	2015	2	B	10	9	11
179	30	3	2014	2	B	11	10	9
180	2	10	2014	2	B	10	9	8
181	8	1	2015	1	B	10	11	7
182	13	3	2014	2	B	11	3	10
183	11	7	2015	2	B	2	10	1
184	5	8	2014	1	B	9	2	10
185	5	7	2014	1	B	9	7	6
186	4	1	2014	1	B	10	11	3
187	4	1	2015	2	B	1	2	10
93	14	5	2015	2	B	10	6	9
94	1	1	2014	2	B	10	9	11
95	4	7	2014	2	B	9	7	8
96	13	6	2015	2	B	9	3	10
97	8	8	2015	1	B	9	6	7
98	11	9	2015	1	B	1	10	4
99	26	5	2015	1	B	10	2	11
100	21	11	2013	2	B	10	9	7
401	18	11	2014	2	B	3	7	6
402	6	6	2014	1	B	2	10	1
403	26	6	2015	2	B	9	10	2
404	5	11	2015	1	B	10	11	9
405	31	5	2014	2	B	3	10	9
406	13	6	2014	2	B	10	11	3
198	12	1	2015	1	B	10	1	3
407	12	8	2015	2	B	10	4	11
408	16	9	2015	1	B	10	9	11
188	2	6	2014	1	B	10	9	7
189	26	9	2015	2	B	10	11	3
190	15	11	2015	1	B	3	1	11
191	21	11	2015	2	B	9	2	8
192	8	9	2015	2	B	9	2	12
193	20	11	2015	2	B	12
194	12	3	2014	2	B	10	9	11
195	11	11	2015	2	B	11	10	9
196	23	11	2015	2	B	10	11	9
197	9	8	2015	1	B	2	8	4
199	3	9	2014	1	B	10	11	4
200	1	12	2014	1	B	10	3	11
501	6	11	2014	2	B	10	3	11
502	26	6	2014	1	B	10	7	9
503	7	4	2015	2	B	10	11	2
504	4	9	2015	2	B	10	3	1
505	21	11	2015	1	B	9	10	11
506	19	4	2015	1	B	10	9	7
507	28	5	2015	2	B	10	3	11
508	22	5	2015	1	B	9	10	7
509	6	7	2015	1	B	9	10	2
510	29	4	2014	1	B	10	3	2
511	24	2	2014	2	B	6	7	8
512	30	4	2015	2	B	3	10	11
513	29	9	2015	1	B	2	12
514	9	8	2015	2	B	3	2	10
409	24	12	2014	2	B	10	11	3
410	4	7	2015	1	B	6	9	7
411	25	7	2015	1	B	10	9	7
412	13	1	2014	2	B	9	3	11
413	4	11	2015	1	B	10	3	9
414	26	10	2015	1	B	6	9	7
415	10	10	2015	2	B	3	1	10
416	13	6	2015	1	B	1	2	12
417	18	7	2014	1	B	1	2	4
418	12	7	2014	1	B	3	10	7
419	10	3	2014	2	B	10	11	9
420	14	1	2014	1	B	10	11	9
421	6	4	2015	2	B	10	9	6
422	12	2	2015	1	B	3	1	2
423	16	9	2015	2	B	10	9	7
