# Supplementary material for: The importance of an ecologically valid method in the evaluation of toddler interaction with coloured liquid laundry detergent capsules
Source: PLoS One. 2018 Jul 2;13(7):e0199976. doi: 10.1371/journal.pone.0199976 (PMC6028113; doi:10.1371/journal.pone.0199976)
Supplement: S5 Fig — Supporting statistical data from all studies. (XLSX) [file pone.0199976.s005.xlsx]

## Sheet: Study 1
Table 1: Toddler % notice rate and fixation duration of six different coloured capsules, positioned in a circle recorded by eye tracking within a high resolution image																			Fit Statistics
																			-2 Res Log Pseudo-Likelihood	2942.62
	Green	Blue	White	Purple	Green/Blue/White	Light blue/Blue/Dark blue													Generalized Chi-Square	639.56
Level	A	B	C	D	E	F													Gener. Chi-Square / DF	0.98
N infants	111	111	111	111	111	111
Total time look at capsule in 4 sec.	0.44abc	0.28a	0.45abc	0.37ab	0.58c	0.56bc			0.49366										Covariance Parameter Estimates
SE	0.048	0.041	0.045	0.04	0.053	0.044													Cov Parm	Subject	Estimate	Standard
SD	0.5	0.43	0.48	0.42	0.55	0.46																Error
	Green	Blue	White	Purple	Green/Blue/White	Light blue/Blue/Dark blue													CS	Panelist(Sequence)	0.04541	0.03055
Level	A	B	C	D	E	F													Residual		0.9839	0.05961
N infants	111	111	111	111	111	111
%Noticed capsule in 4 sec.	61ab	48a	63abc	55a	76bc	80c													Type III Tests of Fixed Effects
SE	4.8	4.7	4.7	4.7	4.2	3.8													Effect	Num DF	Den DF	F Value	Pr > F
	0.506344	0.499706	0.490329	0.497283	0.439547	0.402778													Product	5	545	7.09	<.0001
Statistical method is Mixed model with product, sequence and order as fix factors and panelist as random effect. Post hoc we used Tukey HSD for pairwise test for all groups comparison.																			Sequence	5	105	1.06	0.3865
																			Order	5	545	2.83	0.0156
% Notice total																			Estimates
	Mean	0.6145	0.4753	0.6264	0.5475	0.7601	0.796												Label	Estimate	Standard	DF	t Value	Pr > |t|	Mean	Standard
	SE	0.04806	0.04743	0.04654	0.0472	0.04172	0.03823														Error					Error
																										Mean
																			A	0.4663	0.2029	545	2.3	0.0219	0.6145	0.04806
																			B	-0.099	0.1902	545	-0.52	0.6029	0.4753	0.04743
																			C	0.517	0.1989	545	2.6	0.0096	0.6264	0.04654
																			D	0.1906	0.1905	545	1	0.3176	0.5475	0.0472
																			E	1.1535	0.2288	545	5.04	<.0001	0.7601	0.04172
																			F	1.3617	0.2355	545	5.78	<.0001	0.796	0.03823
Total fixation time																			Product Least Squares Means
																			Product	Estimate	Standard	DF	t Value	Pr > |t|	Mean	Standard
						std															Error					Error
						0.5																				Mean
						0.43													A	0.4663	0.2029	545	2.3	0.0219	0.6145	0.04806
						0.48													B	-0.099	0.1902	545	-0.52	0.6029	0.4753	0.04743
						0.42													C	0.517	0.1989	545	2.6	0.0096	0.6264	0.04654
						0.55													D	0.1906	0.1905	545	1	0.3176	0.5475	0.0472
						0.46													E	1.1535	0.2288	545	5.04	<.0001	0.7601	0.04172
																			F	1.3617	0.2355	545	5.78	<.0001	0.796	0.03823
																			Differences of color Least Squares Means
																			Adjustment for Multiple Comparisons: Tukey-Kramer
																			color	_color	Estimate	Standard Error	DF	t Value	Pr > |t|	Adj P
																			A	B	0.5653	0.2662	545	2.12	0.0341	0.2766
																			A	C	-0.05071	0.3019	545	-0.17	0.8666	1
																			A	D	0.2757	0.2703	545	1.02	0.3082	0.9112
																			A	E	-0.6872	0.2999	545	-2.29	0.0223	0.1992
																			A	F	-0.8954	0.2872	545	-3.12	0.0019	0.0235
																			B	C	-0.616	0.2926	545	-2.1	0.0358	0.2862
Product Least Squares Means																			B	D	-0.2896	0.2503	545	-1.16	0.2477	0.8569
Product	Mean	Standard Error Mean																	B	E	-1.2525	0.2915	545	-4.3	<.0001	0.0003
A	0.6145	0.04806	0.506344	0.486713															B	F	-1.4607	0.3233	545	-4.52	<.0001	0.0001
B	0.4753	0.04743	0.499706	0.49939															C	D	0.3264	0.2304	545	1.42	0.1572	0.717
C	0.6264	0.04654	0.490329	0.483759															C	E	-0.6365	0.2795	545	-2.28	0.0232	0.2054
D	0.5475	0.0472	0.497283	0.497739															C	F	-0.8447	0.3074	545	-2.75	0.0062	0.0677
E	0.7601	0.04172	0.439547	0.427022															D	E	-0.9629	0.2908	545	-3.31	0.001	0.0126
F	0.796	0.03823	0.402778	0.402969															D	F	-1.1711	0.2895	545	-4.05	<.0001	0.0008
																			E	F	-0.2083	0.349	545	-0.6	0.5509	0.9912
	Confidence interval		SAS results		Confidence interval
	Fixation time				Fixation time	Total notice rate
Green vs. Blue	(-0.03, 0.35)		(-5%, 26%)	Green vs. Blue	(-0.03, 0.35)	(-5%, 26%)
Green vs. White	(-0.21, 0.17)		(-22%, 14%)	Green vs. White	(-0.21, 0.17)	(-22%, 14%)
Green vs. Purple	(-0.13, 0.26)		(-12%, 20%)	Green vs. Purple	(-0.13, 0.26)	(-12%, 20%)
Green vs. HC	(-0.33, 0.05)		(-37%, 2%)	Green vs. HC	(-0.33, 0.05)	(-37%, 2%)													Color	Estimate	Standard error	DF	t value	Pr>|t|	Alpha	Lower	Upper	Mean	Standard error mean	Lower Mean	Upper Mean
Green vs. LC	(-0.31,0.07)		(-40%, -1%)	Green vs. LC	(-0.31,0.07)	(-40%, -1%)													A	0.4663	0.2029	545	2.3	0.0219	0.05	0.06779	0.8648	0.6145	0.04806	0.5169	0.7037
Blue vs. White	(-0.37, 0.02)		(-32%, 4%)	Blue vs. White	(-0.37, 0.02)	(-32%, 4%)													B	-0.099	0.1902	545	-0.52	0.6029	0.05	-0.4726	0.2746	0.4753	0.04743	0.384	0.5682
Blue vs. Purple	(-0.28, 0.10)		(-22%, 9%)	Blue vs. Purple	(-0.28, 0.10)	(-22%, 9%)													C	0.517	0.1989	545	2.6	0.0096	0.05	0.1264	0.9076	0.6264	0.04654	0.5316	0.7125
Blue vs. HC	(-0.49, -0.11)		(-47%, -7%)	Blue vs. HC	(-0.49, -0.11)	(-47%, -7%)													D	0.1906	0.1905	545	1	0.3176	0.05	-0.1837	0.5649	0.5475	0.0472	0.4542	0.6376
Blue vs. LC	(-0.47, -0.09)		(-53%, -8%)	Blue vs. LC	(-0.47, -0.09)	(-53%, -8%)													E	1.1535	0.2288	545	5.04	<.0001	0.05	0.7039	1.603	0.7601	0.04172	0.6691	0.8324
White vs. Purple	(-0.11, 0.27)		(-8%, 19%)	White vs. Purple	(-0.11, 0.27)	(-8%, 19%)													F	1.3617	0.2355	545	5.78	<.0001	0.05	0.8992	1.8242	0.796	0.03823	0.7108	0.8611
White vs. HC	(-0.31, 0.07)		(-34%, 2%)	White vs. HC	(-0.31, 0.07)	(-34%, 2%)
White vs. LC	(-0.29, 0.09)		(-41%, 0.4%)	White vs. LC	(-0.29, 0.09)	(-41%, 0.4%)
Purple vs. HC	(-0.40, -0.02)		(-42%, -2%)	Purple vs. HC	(-0.40, -0.02)	(-42%, -2%)
Purple vs. LC	(-0.38, 0.004)		(-46%, -5%)	Purple vs. LC	(-0.38, 0.004)	(-46%, -5%)													Differences of color Least Squares Means				DF t Value Pr > |t| Adj P Alpha Lower Upper Adj Lower Adj Upper
HC vs. LC	(-0.17, 0.21)		(-29%, 7%)	HC vs. LC	(-0.17, 0.21)	(-29%, 7%)													Adjustment for Multiple Comparisons: Tukey-Kramer
																			color	_color	Estimate	Standard error	DF	t Value	Pr>|t|	Adj P	Alpha	Lower	Upper	Adj Lower	Adj Upper			Lower	Upper
					-0.03	0.35	0.38												A	B	0.5653	0.2662	545	2.12	0.0341	0.2766	0.05	0.04241	1.0882	-0.196	1.3265		0.139237	-0.0451906	0.26395		0.15457
color	_color	Lower	Upper		-0.21	0.17	0.38												A	C	-0.05071	0.3019	545	-0.17	0.8666	1	0.05	-0.6436	0.5422	-0.914	0.8125			-0.218874	0.135633		0.177253
A	B	-0.0451906	0.26395		-0.13	0.26	0.39												A	D	0.2757	0.2703	545	1.02	0.3082	0.9112	0.05	-0.2552	0.8066	-0.4973	1.0487			-0.118166	0.196325		0.157245
A	C	-0.218874	0.135633		-0.33	0.05	0.38												A	E	-0.6872	0.2999	545	-2.29	0.0223	0.1992	0.05	-1.2762	-0.09815	-1.5447	0.1704			-0.367686	0.0224427		0.195064
A	D	-0.118166	0.196325		-0.31	0.07	0.38												A	F	-0.8954	0.2872	545	-3.12	0.0019	0.0235	0.05	-1.4596	-0.3313	-1.7168	-0.07406	0.82137		-0.404512	-0.00909887		0.197706
A	E	-0.367686	0.0224427		-0.37	0.02	0.39												B	C	-0.616	0.2926	545	-2.1	0.0358	0.2862	0.05	-1.1908	-0.04115	-1.4529	0.2209			-0.321819	0.0430532		0.182436
A	F	-0.404512	-0.00909887		-0.28	0.1	0.38												B	D	-0.2896	0.2503	545	-1.16	0.2477	0.8569	0.05	-0.7812	0.202	-1.0053	0.4261			-0.220766	0.0916998		0.156233
B	C	-0.321819	0.0430532		-0.49	-0.11	0.38												B	E	-1.2525	0.2915	545	-4.3	<.0001	0.0003	0.05	-1.825	-0.6799	-2.086	-0.4189			-0.46838	-0.0667531		0.200813
B	D	-0.220766	0.0916998		-0.47	-0.09	0.38												B	F	-1.4607	0.3233	545	-4.52	<.0001	0.0001	0.05	-2.0958	-0.8256	-2.3853	-0.5361			-0.526277	-0.0772439		0.224517
B	E	-0.46838	-0.0667531		-0.11	0.27	0.38												C	D	0.3264	0.2304	545	1.42	0.1572	0.717	0.05	-0.1262	0.779	-0.3326	0.9854			-0.0804859	0.187372		0.133929
B	F	-0.526277	-0.0772439		-0.31	0.07	0.38												C	E	-0.6365	0.2795	545	-2.28	0.0232	0.2054	0.05	-1.1856	-0.08734	-1.4359	0.163			-0.344296	0.0215223		0.182909
C	D	-0.0804859	0.187372		-0.29	0.09	0.38												C	F	-0.8447	0.3074	545	-2.75	0.0062	0.0677	0.05	-1.4485	-0.2409	-1.7238	0.03436			-0.405997	0.00405969		0.205028
C	E	-0.344296	0.0215223		-0.4	-0.02	0.38												D	E	-0.9629	0.2908	545	-3.31	0.001	0.0126	0.05	-1.534	-0.3917	-1.7944	-0.1313			-0.417528	-0.0191216		0.199203
C	F	-0.405997	0.00405969		-0.38	0.004	0.384												D	F	-1.1711	0.2895	545	-4.05	<.0001	0.0008	0.05	-1.7398	-0.6024	-1.999	-0.3432			-0.461008	-0.0463458		0.207331
D	E	-0.417528	-0.0191216		-0.17	0.21	0.38												E	F	-0.2083	0.349	545	-0.6	0.5509	0.9912	0.05	-0.8938	0.4773	-1.2063	0.7898			-0.286962	0.0706878		0.178825
D	F	-0.461008	-0.0463458
E	F	-0.286962	0.0706878
					-0.05	0.26	0.31
					-0.22	0.14	0.36
					-0.12	0.2	0.32
					-0.37	0.02	0.39
					-0.4	-0.01	0.39
					-0.32	0.04	0.36
					-0.22	0.09	0.31
					-0.47	-0.07	0.4
					-0.53	-0.08	0.45
					-0.08	0.19	0.27
					-0.34	0.02	0.36
					-0.41	0.004	0.414
					-0.42	-0.02	0.4
					-0.46	-0.05	0.41
					-0.29	0.07	0.36

## Sheet: Study 2
Table 2A: Toddler % notice rate and fixation duration of six different coloured capsules, in their open box recorded by eye tracking within a high resolution image of a kitchen cupboard																		Fit Statistics
																		-2 Res Log Pseudo-Likelihood	2937.30
	Green	Blue	White	Purple	Green/Blue/White	Light blue/Blue/Dark blue												Generalized Chi-Square	541.76
Level	A	B	C	D	E	F												Gener. Chi-Square / DF	0.79
N infants	121	109	118	113	118	121
Total time look at opening box in 4 sec.	0.33	0.24	0.28	0.32	0.26	0.31												Covariance Parameter Estimates
SD	0.41	0.39	0.4	0.48	0.36	0.45												Cov Parm	Subject	Estimate	Standard
SE	0.037	0.039	0.038	0.038	0.038	0.037															Error
	Green	Blue	White	Purple	Green/Blue/White	Light blue/Blue/Dark blue												CS	Panelist(sequence)	0.2418	0.05149
Level	A	B	C	D	E	F												Residual		0.7921	0.04749
N infants	121	109	118	113	118	121
%Noticed opening box in 4 sec.	54	47	48	46	51	50												Type III Tests of Fixed Effects
SE	4.6	4.8	4.7	4.6	4.6	4.6												Effect	Num DF	Den DF	F Value	Pr > F
	50.3	50.3	50.3	49.8	50.5	50.3												product	5	558	0.58	0.7164
Statistical method is Mixed model with product, sequence and order as fix factors and panelist as random effect. Post hoc we used Tukey HSD for pairwise test for all groups comparison.																		sequence	5	126	0.87	0.5005
																		order	5	558	1.11	0.3544
% Noticed total		A	B	C	D	E	F
	Mean	0.5402	0.465	0.4833	0.458	0.5083	0.499											Estimates
	Standard error	0.04569	0.0482	0.04626	0.04683	0.04649	0.04576											Label	Estimate	Standard	DF	t Value	Pr > |t|	Mean	Standard
		0.50259	0.503223	0.502512	0.49781	0.505011	0.50336													Error					Error
																									Mean
																		A	0.1611	0.184	558	0.88	0.3815	0.5402	0.04569
	Confidence interval			From SAS			Confidence interval											B	-0.1401	0.1938	558	-0.72	0.4699	0.465	0.0482
	Fixation time			Total notice rate			Fixation time	Total notice rate										C	-0.06683	0.1852	558	-0.36	0.7184	0.4833	0.04626
Green vs. Blue	(-0.04, 0.23)			(-8%, 21%)		Green vs. Blue	(-0.04, 0.23)	(-8%, 21%)										D	-0.1684	0.1886	558	-0.89	0.3725	0.458	0.04683
Green vs. White	(-0.08, 0.18)			(-10%, 19%)		Green vs. White	(-0.08, 0.18)	(-10%, 19%)										E	0.03301	0.186	558	0.18	0.8592	0.5083	0.04649
Green vs. Purple	(-0.12, 0.14)			(-7%, 22%)		Green vs. Purple	(-0.12, 0.14)	(-7%, 22%)										F	-0.00418	0.183	558	-0.02	0.9818	0.499	0.04576
Green vs. HC	(-0.06, 0.20)			(-11%, 16%)		Green vs. HC	(-0.06, 0.20)	(-11%, 16%)
Green vs. LC	(-0.11,0.15)			(-12%, 18%)		Green vs. LC	(-0.11,0.15)	(-12%, 18%)										product Least Squares Means
Blue vs. White	(-0.18, 0.09)			(-17%, 15%)		Blue vs. White	(-0.18, 0.09)	(-17%, 15%)										product	Estimate	Standard	DF	t Value	Pr > |t|	Mean	Standard
Blue vs. Purple	(-0.22, 0.05)			(-14%, 17%)		Blue vs. Purple	(-0.22, 0.05)	(-14%, 17%)												Error					Error
Blue vs. HC	(-0.16, 0.11)			(-18%, 11%)		Blue vs. HC	(-0.16, 0.11)	(-18%, 11%)																	Mean
Blue vs. LC	(-0.20, 0.06)			(-19%, 14%)		Blue vs. LC	(-0.20, 0.06)	(-19%, 14%)										A	0.1611	0.184	558	0.88	0.3815	0.5402	0.04569
White vs. Purple	(-0.18, 0.09)			(-12%, 18%)		White vs. Purple	(-0.18, 0.09)	(-12%, 18%)										B	-0.1401	0.1938	558	-0.72	0.4699	0.465	0.0482
White vs. HC	(-0.11, 0.15)			(-17%, 13%)		White vs. HC	(-0.11, 0.15)	(-17%, 13%)										C	-0.06683	0.1852	558	-0.36	0.7184	0.4833	0.04626
White vs. LC	(-0.16, 0.10)			(-17%, 14%)		White vs. LC	(-0.16, 0.10)	(-17%, 14%)										D	-0.1684	0.1886	558	-0.89	0.3725	0.458	0.04683
Purple vs. HC	(-0.07, 0.19)			(-19%, 11%)		Purple vs. HC	(-0.07, 0.19)	(-19%, 11%)										E	0.03301	0.186	558	0.18	0.8592	0.5083	0.04649
Purple vs. LC	(-0.12, 0.15)			(-17%, 11%)		Purple vs. LC	(-0.12, 0.15)	(-17%, 11%)										F	-0.00418	0.183	558	-0.02	0.9818	0.499	0.04576
HC vs. LC	(-0.18, 0.08)			(-13%, 15%)		HC vs. LC	(-0.18, 0.08)	(-13%, 15%)
																		Differences of color Least Squares Means
																		Adjustment for Multiple Comparisons: Tukey-Kramer
Total notice rate						-0.04	0.23	0.27										color	_color	Estimate	Standard Error	DF	t Value	Pr > |t|	Adj P
color	_color					-0.08	0.18	0.26										A	B	0.3012	0.2251	558	1.34	0.1815	0.7637
A	B	-0.0760382	0.206098			-0.12	0.14	0.26										A	C	0.2279	0.2351	558	0.97	0.3327	0.9274
A	C	-0.099765	0.194335			-0.06	0.2	0.26										A	D	0.3295	0.2292	558	1.44	0.1512	0.7041
A	D	-0.0721269	0.215868			-0.11	0.15	0.26										A	E	0.1281	0.2113	558	0.61	0.5446	0.9906
A	E	-0.10945	0.15767			-0.18	0.09	0.27										A	F	0.1653	0.239	558	0.69	0.4895	0.9829
A	F	-0.11728	0.181333			-0.22	0.05	0.27										B	C	-0.07329	0.2516	558	-0.29	0.7709	0.9997
B	C	-0.166621	0.146016			-0.16	0.11	0.27										B	D	0.02825	0.2493	558	0.11	0.9098	1
B	D	-0.141158	0.169432			-0.2	0.06	0.26										B	E	-0.1731	0.2268	558	-0.76	0.4456	0.9735
B	E	-0.177922	0.107236			-0.18	0.09	0.27										B	F	-0.1359	0.2651	558	-0.51	0.6083	0.9957
B	F	-0.188694	0.13869			-0.11	0.15	0.26										C	D	0.1015	0.2368	558	0.43	0.6682	0.9982
C	D	-0.121348	0.176847			-0.16	0.1	0.26										C	E	-0.09984	0.2337	558	-0.43	0.6694	0.9982
C	E	-0.168054	0.126181			-0.07	0.19	0.26										C	F	-0.06265	0.2448	558	-0.26	0.7981	0.9999
C	F	-0.165274	0.141721			-0.12	0.15	0.27										D	E	-0.2014	0.2463	558	-0.82	0.4139	0.9643
D	E	-0.192916	0.112896			-0.18	0.08	0.26										D	F	-0.1642	0.2264	558	-0.73	0.4687	0.9788
D	F	-0.17422	0.11027															E	F	0.03719	0.2202	558	0.17	0.866	1
E	F	-0.13246	0.147501
								-0.08	0.21	0.29
								-0.1	0.19	0.29
								-0.07	0.22	0.29								Least Squares Means
								-0.11	0.16	0.27								color Standard
								-0.12	0.18	0.3								Error DF t Value Pr > |t| Alpha Lower Upper Mean Standard
								-0.17	0.15	0.32								Error
Total time fixation								-0.14	0.17	0.31								Mean Lower
								-0.18	0.11	0.29								Mean Upper
								-0.19	0.14	0.33								color	Estimate	Standard error	DF	t value	Pr>|t|	Alpha	lower	upper	Mean	Standard error mean	Lower mean	Upper mean
						Std		-0.12	0.18	0.3								A	0.1611	0.184	558	0.88	0.3815	0.05	-0.2002	0.5224	0.5402	0.04569	0.4501	0.6277		0.540188	0.450116	0.627709
						0.41		-0.17	0.13	0.3								B	-0.1401	0.1938	558	-0.72	0.4699	0.05	-0.5207	0.2405	0.465	0.0482	0.3727	0.5598		0.465032	0.372689	0.559837
						0.39		-0.17	0.14	0.31								C	-0.06683	0.1852	558	-0.36	0.7184	0.05	-0.4307	0.297	0.4833	0.04626	0.394	0.5737		0.483299	0.393959	0.573709
						0.4		-0.19	0.11	0.3								D	-0.1684	0.1886	558	-0.89	0.3725	0.05	-0.5389	0.2021	0.458	0.04683	0.3684	0.5504		0.457999	0.368444	0.550354
						0.48		-0.17	0.11	0.28								E	0.03301	0.186	558	0.18	0.8592	0.05	-0.3323	0.3983	0.5083	0.04649	0.4177	0.5983		0.508252	0.417681	0.598279
						0.36		-0.13	0.15	0.28								F	-0.00418	0.183	558	-0.02	0.9818	0.05	-0.3637	0.3553	0.499	0.04576	0.4101	0.5879		0.498955	0.410064	0.587902
						0.45
product Least Squares Means																		Differences of color Least Squares Means
product	Mean	Standard	SD															Adjustment for Multiple Comparisons: Tukey-Kramer
		Error																color	_color	Estimate	Standard error	DF	t value	Pr>|t|	Adj p	Alpha	Lower	Upper	Adj lower	Adj upper
		Mean																A	B	0.3012	0.2251	558	1.34	0.1815	0.7637	0.05	-0.141	0.7434	-0.3426	0.945		0.0751559	-0.0760382	0.206098		0.574736	0.464808	0.677739	0.415178	0.720109
A	0.5402	0.04569	0	0.498381														A	C	0.2279	0.2351	558	0.97	0.3327	0.9274	0.05	-0.2339	0.6897	-0.4444	0.9003		0.056882	-0.099765	0.194335
B	0.465	0.0482	0	0.498773														A	D	0.3295	0.2292	558	1.44	0.1512	0.7041	0.05	-0.1208	0.7797	-0.326	0.985		0.0821889	-0.0721269	0.215868
C	0.4833	0.04626	0	0.499721														A	E	0.1281	0.2113	558	0.61	0.5446	0.9906	0.05	-0.2869	0.5431	-0.4761	0.7323		0.0319389	-0.10945	0.15767
D	0.458	0.04683	0	0.498233														A	F	0.1653	0.239	558	0.69	0.4895	0.9829	0.05	-0.3042	0.6347	-0.5182	0.8487		0.0412381	-0.11728	0.181333
E	0.5083	0.04649	0	0.499931														B	C	-0.07329	0.2516	558	-0.29	0.7709	0.9997	0.05	-0.5674	0.4208	-0.7927	0.6461		-0.0183143	-0.166621	0.146016
F	0.499	0.04576	0	0.499999														B	D	0.02825	0.2493	558	0.11	0.9098	1	0.05	-0.4615	0.518	-0.6848	0.7413		0.00706203	-0.141158	0.169432
																		B	E	-0.1731	0.2268	558	-0.76	0.4456	0.9735	0.05	-0.6186	0.2723	-0.8217	0.4754		-0.0431673	-0.177922	0.107236
																		B	F	-0.1359	0.2651	558	-0.51	0.6083	0.9957	0.05	-0.6566	0.3848	-0.894	0.6221		-0.0339228	-0.188694	0.13869
																		C	D	0.1015	0.2368	558	0.43	0.6682	0.9982	0.05	-0.3635	0.5666	-0.5755	0.7786		0.0253532	-0.121348	0.176847
																		C	E	-0.09984	0.2337	558	-0.43	0.6694	0.9982	0.05	-0.5589	0.3592	-0.7682	0.5685		#VALUE!	-0.168054	0.126181
																		C	F	-0.06265	0.2448	558	-0.26	0.7981	0.9999	0.05	-0.5435	0.4182	-0.7627	0.6374		#VALUE!	-0.165274	0.141721
																		D	E	-0.2014	0.2463	558	-0.82	0.4139	0.9643	0.05	-0.6852	0.2824	-0.9057	0.5029		#VALUE!	-0.192916	0.112896
																		D	F	-0.1642	0.2264	558	-0.73	0.4687	0.9788	0.05	-0.609	0.2806	-0.8117	0.4833		#VALUE!	-0.17422	0.11027
																		E	F	0.03719	0.2202	558	0.17	0.866	1	0.05	-0.3953	0.4697	-0.5925	0.6669		#VALUE!	-0.13246	0.147501

## Sheet: Study 3
	Results
Part B--Maxdiff relative capsule choice
6X3 pods randomized rotation
MaxDiff choice method was used to collect data. HB method and ANOVA were used for data analysis.
Table 3: Probability of toddler choice of capsule in the out of context behaviorial task
	Green	Blue	White	Purple	Green/Blue/White	Light blue/Blue/Dark blue
N infants	188	188	188	188	188	188
Propability Picked	0.31a	0.3a	0.36b	0.36b	0.36b	0.34b
SD	0.073	0.06	0.12	0.083	0.094	0.099
SE	0.005	0.004	0.009	0.006	0.007	0.007
Analysis of Variance
Source	DF	Sum of Squares	Mean Square	F Ratio	Prob > F
Label	5	0.712719	0.142544	17.7752	<.0001
Error	1122	8.99761	0.008019
C. Total	1127	9.71032
Means and Std Deviations
Level	Number	Mean	Std Dev	Std Err Mean	Lower 95%	Upper 95%
MXBlue	188	0.300251	0.059597	0.00435	0.29168	0.30883
MXGreen	188	0.310245	0.072543	0.00529	0.29981	0.32068
MXGreen_Blue_White	188	0.359829	0.093718	0.00684	0.34634	0.37331
MXPurple	188	0.359574	0.082644	0.00603	0.34768	0.37146
MXPurple_purple_white	188	0.342231	0.098565	0.00719	0.32805	0.35641
MXWhite	188	0.363405	0.118208	0.00862	0.3464	0.38041
Ordered Differences Report
Level	- Level	Difference	Std Err Dif	Lower CL	Upper CL	p-Value
MXWhite	MXBlue	0.0631533	0.0092364	0.036786	0.0895202	<.0001	+++++++++++
MXGreen_Blue_White	MXBlue	0.0595773	0.0092364	0.03321	0.0859442	<.0001	++++++++++
MXPurple	MXBlue	0.0593225	0.0092364	0.032956	0.0856894	<.0001	++++++++++
MXWhite	MXGreen	0.0531596	0.0092364	0.026793	0.0795264	<.0001	+++++++++
MXGreen_Blue_White	MXGreen	0.0495836	0.0092364	0.023217	0.0759505	<.0001	++++++++
MXPurple	MXGreen	0.0493288	0.0092364	0.022962	0.0756956	<.0001	++++++++
MXPurple_purple_white	MXBlue	0.04198	0.0092364	0.015613	0.0683468	<.0001	+++++++
MXPurple_purple_white	MXGreen	0.0319862	0.0092364	0.005619	0.0583531	0.0073	+++++
MXWhite	MXPurple_purple_white	0.0211733	0.0092364	-0.005194	0.0475402	0.1979	++++
MXGreen_Blue_White	MXPurple_purple_white	0.0175974	0.0092364	-0.008769	0.0439642	0.3994	+++
MXPurple	MXPurple_purple_white	0.0173425	0.0092364	-0.009024	0.0437094	0.4165	+++
MXGreen	MXBlue	0.0099937	0.0092364	-0.016373	0.0363606	0.8886	++
MXWhite	MXPurple	0.0038308	0.0092364	-0.022536	0.0301977	0.9984	+
MXWhite	MXGreen_Blue_White	0.003576	0.0092364	-0.022791	0.0299428	0.9989	+
MXGreen_Blue_White	MXPurple	0.0002548	0.0092364	-0.026112	0.0266217	1

## Sheet: Study 4
																					Power for repeat the results within 6% range
		Table 4A: Percentage of toddlers choosing the box displaying the capsules, the discretre capsules and the sum of the box or the capsule in the first three items chosen, seperated by capsule colour											95% confidence interval for pick up table								Item	Box (Green vs. HC)		Capsule(Green vs. HC)		Box + Capsule (Green vs. HC)
		Item	Box			Capsule			Box + Capsule				Item	Box (Green vs. HC)		Capsule(Green vs. HC)		Box + Capsule (Green vs. HC)			Statistics	probability		probability		probability
		Panelist	111	118		111	118		111	118			Statistics	Confidence interval		Confidence interval		Confidence interval			1st picked	0.95		0.73		0.66
		Capsule colour	Green	Green / Blue / White		Green	Green / Blue / White		Green	Green / Blue / White			1st picked	(-7%, 6%)		(-11%, 4%)		(-13%, 5%)			2nd picked	0.96		0.73		0.46
		1st picked	0.05	0.06		0.06	0.1		0.12	0.16			2nd picked	(-7%, 4%)		(-11%, 4%)		(-14%, 4%)			3rd picked	0.87		0.86		0.68
		2nd picked	0.04	0.05		0.06	0.1		0.1	0.16			3rd picked	(-5%, 8%)		(-4%, 9%)		(-5%, 12%)
		3rd picked	0.08	0.06		0.07	0.04		0.14	0.1											% in Top 3 picked	0.74		0.55		0.64
													% in Top 3 picked	(-10%, 10%)		(-16%, 6%)		(-13%, 12%)
		% in Top 3 picked	0.17	0.17		0.2	0.25		0.32	0.33											Monte Carlo simulation results came from 1000 repeat sampling based on current probability for each choice
																				For first picked in Box, assume the choice probability for Green and HC Box as it is in current test, we have 95% chance to repeat the same or smaller gap (<= 6%) between Green Box HC Box.
																				For second picked in Box, assume the choice probability for Green and HC Box as it is in current test, we have 96% chance to repeat the same or smaller gap (<=6%) between Green Box and HC Box.
	Green Box vs. HC color Box																			For third picked in Box, assume the choice probability for Green and HC Box as it is in current test, we have 87% chance to repeat the same or smaller gap (<= 6%) between Green Box HC Box.
1st picked						1st picked
																				For Top three picked in Box, assume the choice probability for Green and HC Box as it is in current test, we have 74% chance to repeat the same or smaller gap (<= 6%) between Green Box HC Box.
																				For first picked with Capsule, assume the choice probability for Green and HC Capsule as it is in current test, we have 73% chance to repeat the same or smaller gap (<= 6%) between Green capsule vs. HC Capsule.
																				For second picked with Capsule, assume the choice probability for Green and HC Capsule as it is in current test, we have 73% chance to repeat the same or smaller gap (<= 6%) between Green capsule vs. HC capsule.
																				For third picked with Capsule, assume the choice probability for Green and HC Capsule as it is in current test, we have 86% chance to repeat the same or smaller gap (<= 6%) between Green capsule vs. HC Capsule.
																				For Top three picked with capsule assume the choice probability for Green and HC capsule as it is in current test, we have 55% chance to repeat the same or smaller gap (<= 6%) between Green capsule vs. HC Capsule.
																				For total box and capsule sum choice (top 3 picked), assume the choice probability for Green and HC box+capsule as it is in current test, we have 64% chance to repeat the same or smaller gap (<6%) between Green and HC color products.
						2nd picked
2nd picked
3rd picked						3rd oicked
top three picked combined
	Green top 3 box+capsule vs. HC color top 3 box+capsule
	Green Capsule vs. HC color Capsule
first pickup
second pickup
3rd pickup
first 3 pickups
